# Supplementary material for: Aqua­(2,2′-bipyridine)trifluorido­chromium(III) dihydrate
Source: Acta Crystallogr Sect E Struct Rep Online. 2009 Aug 19;65(Pt 9):m1093. doi: 10.1107/S1600536809031808 (PMC2970006; doi:10.1107/S1600536809031808)
Supplement: Supplementary file 1 [file e-65-m1093-sup1.cif]

##############################################################################
###                                                                        ###
###        Electronic paper (Acta Crystallographica Section E)             ###
###                                                                        ###
##############################################################################
#                                                                            #
# This CIF contains the data in a paper accepted for publication in Acta     #
# Crystallographica Section E. It conforms to the requirements of Notes      #
# for Authors for Section E, and has been peer reviewed under the auspices   #
# of the IUCr Commission on Journals.                                        #
#                                                                            #
# Full details of the Crystallographic Information File format               #
# are given in the paper "The Crystallographic Information File (CIF):       #
# a New Standard Archive File for Crystallography" by S. R. Hall, F. H.      #
# Allen and I. D. Brown [Acta Cryst. (1991), A47, 655-685].                  #
#                                                                            #
# The current version of the core CIF dictionary is obtainable from          #
# ftp://ftp.iucr.org/pub/cif_core.dic. The current version number is 2.4.    #
#                                                                            #
# Software is freely available for graphical display of the structure(s) in  #
# this CIF.  For information consult the CIF home page http://www.iucr.org/  #
# cif/home.html                                                              #
#                                                                            #
# This file may be used for bona fide research purposes within the           #
# scientific community so long as proper attribution is given to the journal # 
# article from which it was obtained.                                        #
#                                                                            #
##############################################################################
                                             
data_global
_audit_creation_method     SHELXL-97
_journal_date_recd_electronic     2009-08-06
_journal_date_accepted     2009-08-12
_journal_name_full     'Acta Crystallographica, Section E'
_journal_year     2009
_journal_volume     65
_journal_issue      9
_journal_page_first     m1093
_journal_page_last     m1093
_journal_paper_category     QM
_journal_coeditor_code     BR2114
_publ_contact_author_name     'Hai-Xing Liu'
_publ_contact_author_address
;
Microscale Science Institute,
Weifang University,
Weifang 261061
Department of Chemistry and Chemical Engineering,
Weifang University,
Weifang 261061,
People's Republic of China
;
_publ_contact_author_email     wj-crystal@163.com
_publ_contact_author_fax     '86-536-8785802'
_publ_contact_author_phone     '86-536-8785802'
_publ_section_title
;
Aqua(2,2'-bipyridine)trifluoridochromium(III) dihydrate
;
loop_
    _publ_author_name
    _publ_author_footnote
    _publ_author_address
    'Hai-Xing Liu' .
;
Microscale Science Institute,
Weifang University,
Weifang 261061
People's Republic of China
and Department of Chemistry and Chemical Engineering,
Weifang University,
Weifang 261061,
People's Republic of China
;
data_I
_audit_creation_method     SHELXL-97
_chemical_name_systematic
;
Aqua(2,2'-bipyridine)trifluoridochromium(III) dihydrate
;
_chemical_name_common     ?
_chemical_formula_moiety     'C10 H10 Cr F3 N2 O, 2(H2 O)'
_chemical_formula_sum     'C10 H14 Cr F3 N2 O3'
_chemical_formula_iupac     '[Cr F3 (C10 H8 N2) (H2 O)], 2H2 O'
_chemical_formula_weight     319.23
_chemical_melting_point     ?
_symmetry_cell_setting     Monoclinic
_symmetry_space_group_name_H-M     'P 21/c'
_symmetry_space_group_name_Hall     '-P 2ybc'
loop_
    _symmetry_equiv_pos_as_xyz
    'x, y, z'
    '-x, y+1/2, -z+1/2'
    '-x, -y, -z'
    'x, -y-1/2, z-1/2'
_cell_length_a     9.0100(18)
_cell_length_b     7.4170(15)
_cell_length_c     20.759(6)
_cell_angle_alpha     90.00
_cell_angle_beta     112.35(3)
_cell_angle_gamma     90.00
_cell_volume     1283.1(5)
_cell_formula_units_Z     4
_cell_measurement_reflns_used     1024
_cell_measurement_theta_min     2.44
_cell_measurement_theta_max     25.00
_cell_measurement_temperature     293(2)
_exptl_crystal_description     prism
_exptl_crystal_colour     brown
_exptl_crystal_size_max     0.24
_exptl_crystal_size_mid     0.18
_exptl_crystal_size_min     0.17
_exptl_crystal_density_diffrn     1.653
_exptl_crystal_density_meas     ?
_exptl_crystal_density_method     'not measured'
_exptl_crystal_F_000     652
_exptl_absorpt_coefficient_mu     0.934
_exptl_absorpt_correction_type     none
_exptl_absorpt_process_details     ?
_exptl_absorpt_correction_T_min     .
_exptl_absorpt_correction_T_max     .
_exptl_special_details
;
;
_diffrn_ambient_temperature     293(2)
_diffrn_radiation_type     MoK\a
_diffrn_radiation_wavelength     0.71073
_diffrn_radiation_source     'fine-focus sealed tube'
_diffrn_radiation_monochromator     graphite
_diffrn_measurement_device_type     'Bruker SMART CCD area-detector'
_diffrn_measurement_method     '\f and \w'
_diffrn_detector_area_resol_mean     ?
_diffrn_reflns_number     6478
_diffrn_reflns_av_R_equivalents     0.0230
_diffrn_reflns_av_sigmaI/netI     0.0247
_diffrn_reflns_theta_min     2.44
_diffrn_reflns_theta_max     25.00
_diffrn_reflns_theta_full     25.00
_diffrn_measured_fraction_theta_max     1.000
_diffrn_measured_fraction_theta_full     1.000
_diffrn_reflns_limit_h_min     -10
_diffrn_reflns_limit_h_max     10
_diffrn_reflns_limit_k_min     -8
_diffrn_reflns_limit_k_max     8
_diffrn_reflns_limit_l_min     -21
_diffrn_reflns_limit_l_max     24
_diffrn_standards_number     ?
_diffrn_standards_interval_count     ?
_diffrn_standards_interval_time     ?
_diffrn_standards_decay_%     ?
_refine_special_details
;
Refinement of <i>F</i>^2^ against ALL reflections. The weighted <i>R</i>-factor
<i>wR</i> and goodness of fit <i>S</i> are based on <i>F</i>^2^, conventional
<i>R</i>-factors <i>R</i> are based on <i>F</i>, with <i>F</i> set to zero for
negative <i>F</i>^2^. The threshold expression of <i>F</i>^2^ >
\s(<i>F</i>^2^) is used only for calculating <i>R</i>-factors(gt) <i>etc</i>.
and is not relevant to the choice of reflections for refinement.
<i>R</i>-factors based on <i>F</i>^2^ are statistically about twice as large
as those based on <i>F</i>, and <i>R</i>- factors based on ALL data will be
even larger.
;
_reflns_number_total     2257
_reflns_number_gt     1916
_reflns_threshold_expression     I>2\s(I)
_refine_ls_structure_factor_coef     Fsqd
_refine_ls_matrix_type     full
_refine_ls_R_factor_all     0.0465
_refine_ls_R_factor_gt     0.0395
_refine_ls_wR_factor_gt     0.1230
_refine_ls_wR_factor_ref     0.1290
_refine_ls_goodness_of_fit_ref     1.120
_refine_ls_restrained_S_all     1.127
_refine_ls_number_reflns     2257
_refine_ls_number_parameters     175
_refine_ls_number_restraints     3
_refine_ls_hydrogen_treatment     constr
_refine_ls_weighting_scheme     calc
_refine_ls_weighting_details
         'calc w=1/[\s^2^(Fo^2^)+(0.0755P)^2^+0.6391P] where P=(Fo^2^+2Fc^2^)/3'
_atom_sites_solution_hydrogens     geom
_atom_sites_solution_primary     direct
_atom_sites_solution_secondary     difmap
_refine_ls_shift/su_max     0.000
_refine_ls_shift/su_mean     0.000
_refine_diff_density_max     0.515
_refine_diff_density_min     -0.559
_refine_ls_extinction_method     none
_refine_ls_extinction_coef     ?
loop_
    _atom_type_symbol
    _atom_type_description
    _atom_type_scat_dispersion_real
    _atom_type_scat_dispersion_imag
    _atom_type_scat_source
    'C' 'C' 0.0033 0.0016
                         'International Tables Vol C Tables 4.2.6.8 and 6.1.1.4'
    'H' 'H' 0.0000 0.0000
                         'International Tables Vol C Tables 4.2.6.8 and 6.1.1.4'
    'N' 'N' 0.0061 0.0033
                         'International Tables Vol C Tables 4.2.6.8 and 6.1.1.4'
    'O' 'O' 0.0106 0.0060
                         'International Tables Vol C Tables 4.2.6.8 and 6.1.1.4'
    'F' 'F' 0.0171 0.0103
                         'International Tables Vol C Tables 4.2.6.8 and 6.1.1.4'
    'Cr' 'Cr' 0.3209 0.6236
                         'International Tables Vol C Tables 4.2.6.8 and 6.1.1.4'
_computing_data_collection     'SMART (Bruker, 1997)'
_computing_cell_refinement     'SAINT (Bruker, 1997)'
_computing_data_reduction     'SAINT (Bruker, 1997)'
_computing_structure_solution     'SHELXS97 (Sheldrick, 2008)'
_computing_structure_refinement     'SHELXL97 (Sheldrick, 2008)'
_computing_molecular_graphics     'SHELXTL (Sheldrick, 2008)'
_computing_publication_material     'SHELXTL (Sheldrick, 2008)'
loop_
    _atom_site_type_symbol
    _atom_site_label
    _atom_site_fract_x
    _atom_site_fract_y
    _atom_site_fract_z
    _atom_site_U_iso_or_equiv
    _atom_site_adp_type
    _atom_site_calc_flag
    _atom_site_refinement_flags
    _atom_site_occupancy
    _atom_site_disorder_assembly
    _atom_site_disorder_group
    Cr Cr1 0.15638(5) 0.28271(7) 0.32953(2) 0.0283(2) Uani d . 1 . .
    F F1 0.2014(2) 0.0442(2) 0.31271(9) 0.0393(5) Uani d . 1 . .
    F F2 0.1128(2) 0.5267(2) 0.34286(9) 0.0436(5) Uani d . 1 . .
    F F3 -0.0083(2) 0.2083(3) 0.35635(12) 0.0521(6) Uani d . 1 . .
    N N1 0.3615(3) 0.3591(4) 0.31451(13) 0.0331(6) Uani d . 1 . .
    N N2 0.3252(3) 0.2663(3) 0.42877(13) 0.0318(6) Uani d . 1 . .
    C C1 0.3689(4) 0.4133(5) 0.25417(18) 0.0453(8) Uani d . 1 . .
    H H1A 0.2741 0.4299 0.2157 0.054 Uiso calc R 1 . .
    C C2 0.5145(5) 0.4453(5) 0.2477(2) 0.0540(10) Uani d . 1 . .
    H H2A 0.5168 0.4829 0.2054 0.065 Uiso calc R 1 . .
    C C3 0.6529(5) 0.4212(6) 0.3035(2) 0.0579(10) Uani d . 1 . .
    H H3A 0.7513 0.4406 0.2997 0.069 Uiso calc R 1 . .
    C C4 0.6469(4) 0.3678(6) 0.3661(2) 0.0533(10) Uani d . 1 . .
    H H4A 0.7410 0.3513 0.4050 0.064 Uiso calc R 1 . .
    C C5 0.4997(4) 0.3393(4) 0.37029(17) 0.0358(7) Uani d . 1 . .
    C C6 0.4791(4) 0.2890(4) 0.43569(17) 0.0353(7) Uani d . 1 . .
    C C7 0.6048(5) 0.2693(5) 0.4996(2) 0.0506(10) Uani d . 1 . .
    H H7A 0.7105 0.2842 0.5037 0.061 Uiso calc R 1 . .
    C C8 0.5698(6) 0.2272(6) 0.5569(2) 0.0613(12) Uani d . 1 . .
    H H8A 0.6521 0.2127 0.6003 0.074 Uiso calc R 1 . .
    C C9 0.4128(5) 0.2068(5) 0.54970(18) 0.0559(11) Uani d . 1 . .
    H H9A 0.3875 0.1802 0.5881 0.067 Uiso calc R 1 . .
    C C10 0.2933(5) 0.2264(5) 0.48461(18) 0.0432(8) Uani d . 1 . .
    H H10A 0.1870 0.2113 0.4796 0.052 Uiso calc R 1 . .
    O O1W 0.0184(3) 0.3056(3) 0.22962(11) 0.0363(5) Uani d . 1 . .
    H H1W1 -0.0536 0.3443 0.1923 0.044 Uiso d R 1 . .
    H H2W1 0.0476 0.2023 0.2211 0.044 Uiso d R 1 . .
    O O2W 0.0891(5) 0.4622(5) 0.06932(16) 0.0883(11) Uani d . 1 . .
    H H1W2 0.0245 0.4742 0.0901 0.106 Uiso d R 1 . .
    H H2W2 0.1487 0.3719 0.0871 0.106 Uiso d R 1 . .
    O O3W 0.9992(4) 0.1082(5) 0.05359(17) 0.0790(10) Uani d D 1 . .
    H H2W3 0.9750 0.0764 0.0850 0.095 Uiso d R 1 . .
    H H1W3 1.0333 0.0066 0.0477 0.095 Uiso d R 1 . .
loop_
    _atom_site_aniso_label
    _atom_site_aniso_U_11
    _atom_site_aniso_U_22
    _atom_site_aniso_U_33
    _atom_site_aniso_U_12
    _atom_site_aniso_U_13
    _atom_site_aniso_U_23
    Cr1 0.0252(3) 0.0273(3) 0.0288(3) 0.00016(18) 0.0059(2) 0.00170(18)
    F1 0.0344(10) 0.0296(10) 0.0462(10) 0.0000(8) 0.0068(8) -0.0007(8)
    F2 0.0530(12) 0.0329(10) 0.0371(10) 0.0091(9) 0.0084(9) -0.0017(8)
    F3 0.0343(11) 0.0647(15) 0.0608(13) -0.0003(10) 0.0221(10) 0.0137(10)
    N1 0.0326(14) 0.0322(14) 0.0334(14) -0.0042(11) 0.0113(11) 0.0016(11)
    N2 0.0322(14) 0.0298(14) 0.0288(14) -0.0015(11) 0.0063(11) 0.0028(10)
    C1 0.048(2) 0.046(2) 0.0418(19) -0.0066(17) 0.0172(16) 0.0051(15)
    C2 0.068(3) 0.050(2) 0.059(2) -0.0085(19) 0.042(2) 0.0035(18)
    C3 0.043(2) 0.066(3) 0.072(3) -0.0106(19) 0.030(2) -0.001(2)
    C4 0.0329(18) 0.063(2) 0.062(2) -0.0048(18) 0.0159(17) 0.000(2)
    C5 0.0315(16) 0.0313(16) 0.0425(18) -0.0038(13) 0.0116(14) -0.0021(14)
    C6 0.0303(17) 0.0296(17) 0.0384(18) -0.0028(13) 0.0046(14) -0.0014(13)
    C7 0.0354(19) 0.052(2) 0.046(2) -0.0042(16) -0.0048(17) 0.0025(16)
    C8 0.062(3) 0.062(3) 0.037(2) -0.003(2) -0.0079(19) 0.0087(17)
    C9 0.072(3) 0.057(3) 0.0294(19) -0.006(2) 0.0090(18) 0.0086(16)
    C10 0.045(2) 0.045(2) 0.0367(19) -0.0040(16) 0.0128(16) 0.0048(15)
    O1W 0.0351(12) 0.0310(11) 0.0305(11) 0.0072(9) -0.0013(9) -0.0002(9)
    O2W 0.124(3) 0.079(2) 0.081(2) 0.037(2) 0.060(2) 0.0043(18)
    O3W 0.096(2) 0.083(2) 0.079(2) -0.002(2) 0.0559(19) 0.0067(19)
_geom_special_details
;
All e.s.d.'s (except the e.s.d. in the dihedral angle between two l.s. planes)
are estimated using the full covariance matrix. The cell e.s.d.'s are taken
into account individually in the estimation of e.s.d.'s in distances, angles
and torsion angles; correlations between e.s.d.'s in cell parameters are only
used when they are defined by crystal symmetry. An approximate (isotropic)
treatment of cell e.s.d.'s is used for estimating e.s.d.'s involving l.s.
planes.
;
loop_
    _geom_bond_atom_site_label_1
    _geom_bond_atom_site_label_2
    _geom_bond_site_symmetry_2
    _geom_bond_distance
    _geom_bond_publ_flag
    Cr1 F3 . 1.856(2) ?
    Cr1 F1 . 1.8769(18) ?
    Cr1 F2 . 1.8942(19) ?
    Cr1 O1W . 1.979(2) ?
    Cr1 N2 . 2.047(3) ?
    Cr1 N1 . 2.067(3) ?
    N1 C1 . 1.341(4) ?
    N1 C5 . 1.348(4) ?
    N2 C10 . 1.329(4) ?
    N2 C6 . 1.350(4) ?
    C1 C2 . 1.388(5) ?
    C1 H1A . 0.9300 ?
    C2 C3 . 1.353(6) ?
    C2 H2A . 0.9300 ?
    C3 C4 . 1.378(6) ?
    C3 H3A . 0.9300 ?
    C4 C5 . 1.378(5) ?
    C4 H4A . 0.9300 ?
    C5 C6 . 1.486(5) ?
    C6 C7 . 1.386(5) ?
    C7 C8 . 1.379(6) ?
    C7 H7A . 0.9300 ?
    C8 C9 . 1.373(6) ?
    C8 H8A . 0.9300 ?
    C9 C10 . 1.378(5) ?
    C9 H9A . 0.9300 ?
    C10 H10A . 0.9300 ?
    O1W H1W1 . 0.8498 ?
    O1W H2W1 . 0.8500 ?
    O2W H1W2 . 0.8500 ?
    O2W H2W2 . 0.8500 ?
    O3W H2W3 . 0.7978 ?
    O3W H1W3 . 0.840(10) ?
loop_
    _geom_angle_atom_site_label_1
    _geom_angle_atom_site_label_2
    _geom_angle_atom_site_label_3
    _geom_angle_site_symmetry_1
    _geom_angle_site_symmetry_3
    _geom_angle
    _geom_angle_publ_flag
    F3 Cr1 F1 . . 91.69(9) ?
    F3 Cr1 F2 . . 90.37(10) ?
    F1 Cr1 F2 . . 177.37(8) ?
    F3 Cr1 O1W . . 94.86(10) ?
    F1 Cr1 O1W . . 88.84(8) ?
    F2 Cr1 O1W . . 89.35(8) ?
    F3 Cr1 N2 . . 93.05(10) ?
    F1 Cr1 N2 . . 90.05(9) ?
    F2 Cr1 N2 . . 91.48(9) ?
    O1W Cr1 N2 . . 172.04(10) ?
    F3 Cr1 N1 . . 171.69(10) ?
    F1 Cr1 N1 . . 87.80(9) ?
    F2 Cr1 N1 . . 90.39(10) ?
    O1W Cr1 N1 . . 93.42(10) ?
    N2 Cr1 N1 . . 78.66(11) ?
    C1 N1 C5 . . 118.5(3) ?
    C1 N1 Cr1 . . 126.0(2) ?
    C5 N1 Cr1 . . 115.3(2) ?
    C10 N2 C6 . . 119.3(3) ?
    C10 N2 Cr1 . . 124.5(2) ?
    C6 N2 Cr1 . . 116.1(2) ?
    N1 C1 C2 . . 121.7(3) ?
    N1 C1 H1A . . 119.1 ?
    C2 C1 H1A . . 119.1 ?
    C3 C2 C1 . . 119.5(3) ?
    C3 C2 H2A . . 120.3 ?
    C1 C2 H2A . . 120.3 ?
    C2 C3 C4 . . 119.4(4) ?
    C2 C3 H3A . . 120.3 ?
    C4 C3 H3A . . 120.3 ?
    C3 C4 C5 . . 119.1(4) ?
    C3 C4 H4A . . 120.4 ?
    C5 C4 H4A . . 120.4 ?
    N1 C5 C4 . . 121.7(3) ?
    N1 C5 C6 . . 114.7(3) ?
    C4 C5 C6 . . 123.6(3) ?
    N2 C6 C7 . . 121.4(3) ?
    N2 C6 C5 . . 114.5(3) ?
    C7 C6 C5 . . 124.1(3) ?
    C8 C7 C6 . . 118.6(4) ?
    C8 C7 H7A . . 120.7 ?
    C6 C7 H7A . . 120.7 ?
    C9 C8 C7 . . 119.7(4) ?
    C9 C8 H8A . . 120.2 ?
    C7 C8 H8A . . 120.2 ?
    C8 C9 C10 . . 118.9(4) ?
    C8 C9 H9A . . 120.5 ?
    C10 C9 H9A . . 120.5 ?
    N2 C10 C9 . . 122.1(4) ?
    N2 C10 H10A . . 119.0 ?
    C9 C10 H10A . . 119.0 ?
    Cr1 O1W H1W1 . . 160.5 ?
    Cr1 O1W H2W1 . . 91.2 ?
    H1W1 O1W H2W1 . . 107.7 ?
    H1W2 O2W H2W2 . . 107.7 ?
    H2W3 O3W H1W3 . . 94.7 ?
loop_
    _geom_hbond_atom_site_label_D
    _geom_hbond_atom_site_label_H
    _geom_hbond_atom_site_label_A
    _geom_hbond_site_symmetry_A
    _geom_hbond_distance_DH
    _geom_hbond_distance_HA
    _geom_hbond_distance_DA
    _geom_hbond_angle_DHA
    O1W H2W1 F1 1 0.85 2.22 2.699(3) 116.1
    O1W H2W1 F2 2_545 0.85 2.02 2.567(3) 121.1
    O1W H2W1 F2 2_545 0.85 2.02 2.567(3) 121.1
    O1W H1W1 F1 2 0.85 1.97 2.550(3) 124.7
    O2W H1W2 F3 2 0.85 2.10 2.664(4) 123.7
    O2W H2W2 O3W 1_455 0.85 2.33 2.730(5) 109.6
    O3W H2W3 F2 2_645 0.80 1.98 2.767(3) 170.8
    O3W H2W3 F3 2_645 0.80 2.96 3.490(4) 126.3
    O3W H1W3 O3W 3_755 0.840 2.18 2.748 125
