# Supplementary material for: Aqua­(2,2′-bipyridine)trifluorido­chromium(III) dihydrate
Source: Acta Crystallogr Sect E Struct Rep Online. 2009 Aug 19;65(Pt 9):m1093. doi: 10.1107/S1600536809031808 (PMC2970006; doi:10.1107/S1600536809031808)
Supplement: Supplementary file 2 [file e-65-m1093-Isup2.hkl]

# 
# h,k,l, Fc-squared, Fo-squared, sigma(Fo-squared) and status flag 
# 
data_I
_shelx_title ' B in       P21/c' 
_shelx_refln_list_code          4 
_shelx_F_calc_maximum      174.91 
_exptl_crystal_F_000       652.00 
_reflns_d_resolution_high  0.8409 
 
loop_ 
 _symmetry_equiv_pos_as_xyz 
 'x, y, z' 
 '-x, y+1/2, -z+1/2' 
 '-x, -y, -z' 
 'x, -y-1/2, z-1/2' 
 
_cell_length_a     9.0100 
_cell_length_b     7.4170 
_cell_length_c    20.7590 
_cell_angle_alpha  90.000 
_cell_angle_beta  112.350 
_cell_angle_gamma  90.000 
 
_shelx_F_squared_multiplier     1.000 
 
loop_ 
 _refln_index_h 
 _refln_index_k 
 _refln_index_l 
 _refln_F_squared_calc 
 _refln_F_squared_meas 
 _refln_F_squared_sigma 
 _refln_observed_status 
   1   0   0      394.57      516.36     10.87 o 
   2   0   0     5367.48     6665.22     80.39 o 
   3   0   0      101.39      249.37      8.65 o 
   4   0   0     1127.90     1009.96     13.80 o 
   5   0   0     1023.05      962.54     17.13 o 
   6   0   0     6641.26     6467.94     58.55 o 
   7   0   0      323.60      355.97     12.43 o 
   8   0   0      357.31      387.60     16.91 o 
   9   0   0      105.63      115.03     11.85 o 
   1   1   0    13102.00    12292.19     93.04 o 
   2   1   0     4085.14     3589.06     22.97 o 
   3   1   0        5.25       -1.89      1.26 o 
   4   1   0      638.37      506.54     11.26 o 
   5   1   0     2391.18     2464.41     22.46 o 
   6   1   0      254.21      258.58      8.91 o 
   7   1   0      970.02      879.12     17.46 o 
   8   1   0      542.88      530.37     12.66 o 
   9   1   0      149.17      153.71     10.86 o 
   0   2   0    14739.06    14275.41    155.37 o 
   1   2   0      534.54      771.37     11.30 o 
   2   2   0      243.00      334.80      9.77 o 
   3   2   0      105.77      215.26      5.46 o 
   4   2   0       18.81       17.02      3.12 o 
   5   2   0      678.66      673.80     13.07 o 
   6   2   0     2311.07     2273.89     27.42 o 
   7   2   0     1994.29     1920.15     30.86 o 
   8   2   0        7.18        4.22      3.39 o 
   9   2   0      321.48      352.29     10.53 o 
   1   3   0     2432.07     2327.87     35.89 o 
   2   3   0     1246.95     1208.73     16.48 o 
   3   3   0        7.86        7.40      2.92 o 
   4   3   0       13.53        7.86      2.72 o 
   5   3   0     1518.60     1465.47     27.67 o 
   6   3   0     1097.56     1054.13     21.38 o 
   7   3   0      521.29      546.73     16.45 o 
   8   3   0      212.80      220.38     12.01 o 
   9   3   0      164.30      164.25     14.23 o 
   0   4   0     6259.58     6466.61    173.44 o 
   1   4   0     1050.43     1077.88     14.29 o 
   2   4   0      167.79      128.99      8.66 o 
   3   4   0     2165.42     2193.15     27.43 o 
   4   4   0      320.03      313.01     10.52 o 
   5   4   0        2.08       -1.55      2.41 o 
   6   4   0      131.05      146.33      9.40 o 
   7   4   0      737.88      738.43     19.80 o 
   8   4   0       37.05       21.94      6.20 o 
   1   5   0      971.19      968.93     18.10 o 
   2   5   0      639.25      610.58     13.67 o 
   3   5   0      313.65      313.38     10.57 o 
   4   5   0       86.55      105.25      7.61 o 
   5   5   0      193.84      214.16     10.75 o 
   6   5   0        5.41        6.05      3.64 o 
   7   5   0      240.12      242.71     17.17 o 
   8   5   0       28.60       26.51      6.23 o 
   0   6   0      320.94      346.51     20.90 o 
   1   6   0       31.78       18.06      4.82 o 
   2   6   0      203.78      157.08     15.48 o 
   3   6   0        6.22        9.55      4.42 o 
   4   6   0       96.31       90.61     10.43 o 
   5   6   0       34.99       32.87      7.35 o 
   6   6   0       54.37       62.49     10.00 o 
   7   6   0       46.26       40.23     19.07 o 
   1   7   0        3.26        7.88      4.98 o 
   2   7   0        1.81        2.53      3.76 o 
   3   7   0        1.44        6.96      4.61 o 
   4   7   0       37.99       42.31      8.35 o 
   5   7   0       77.02       66.88     10.41 o 
   6   7   0      102.82       89.64     12.48 o 
   0   8   0       39.23       37.12     11.14 o 
   1   8   0       26.05       23.02      6.64 o 
   2   8   0       45.12       44.11      8.57 o 
   3   8   0       51.14       35.94      8.09 o 
   4   8   0       81.88       69.55     11.17 o 
 -10   1   1        8.44        6.23      5.36 o 
  -9   1   1       80.79       94.15      6.95 o 
  -8   1   1        5.16        2.75      3.79 o 
  -7   1   1       98.89      118.26      8.70 o 
  -6   1   1      729.08      753.37     14.83 o 
  -5   1   1       63.75       52.99      4.45 o 
  -4   1   1      689.09      728.21     26.04 o 
  -3   1   1     1157.53     1365.69     14.79 o 
  -2   1   1      201.98      245.72      5.75 o 
  -1   1   1      415.98      532.70     11.01 o 
   0   1   1     1038.97     1031.34     18.84 o 
   1   1   1        4.96        3.03      1.02 o 
   2   1   1     1676.99     1645.08     13.02 o 
   3   1   1     3176.35     3306.33     23.12 o 
   4   1   1      126.05      164.11      5.07 o 
   5   1   1      404.24      339.84      7.86 o 
   6   1   1        0.14        3.50      2.69 o 
   7   1   1       78.04       72.87      6.25 o 
   8   1   1      326.68      331.31     10.16 o 
   9   1   1       39.28       34.52     10.28 o 
  -9   2   1       25.80       27.96      7.49 o 
  -8   2   1      204.87      185.99      9.75 o 
  -7   2   1        1.01       -1.68      2.52 o 
  -6   2   1      381.09      370.39     10.71 o 
  -5   2   1      156.54      158.58      6.84 o 
  -4   2   1     1793.31     1721.31     19.60 o 
  -3   2   1       25.13       44.50      3.94 o 
  -2   2   1      194.83      236.78      6.15 o 
  -1   2   1     5973.46     6587.92     57.60 o 
   0   2   1    11281.94    11471.01    107.74 o 
   1   2   1     1555.37     1978.91     16.75 o 
   2   2   1        0.52        3.67      2.26 o 
   3   2   1      123.45      154.79      4.77 o 
   4   2   1      349.61      344.86      9.11 o 
   5   2   1        0.59        1.08      1.92 o 
   6   2   1      924.11      898.02     16.65 o 
   7   2   1      165.95      148.58      8.18 o 
   8   2   1       26.96       30.24      4.96 o 
   9   2   1      186.77      179.33     14.90 o 
  -9   3   1      301.93      307.49     15.00 o 
  -8   3   1      157.21      171.22     11.09 o 
  -7   3   1      838.41      828.76     29.98 o 
  -6   3   1       47.04       36.82      5.28 o 
  -5   3   1       94.82       63.08      5.84 o 
  -4   3   1      539.71      443.54     11.64 o 
  -3   3   1      378.95      449.64     10.55 o 
  -2   3   1      263.53      263.66      7.29 o 
  -1   3   1     2166.17     2200.27     31.45 o 
   0   3   1     1369.86     1505.22     15.47 o 
   1   3   1      819.11      838.72     12.28 o 
   2   3   1       14.41       28.72      3.92 o 
   3   3   1      640.05      638.68     11.60 o 
   4   3   1     1055.75      924.43     16.57 o 
   5   3   1      333.04      334.88      9.65 o 
   6   3   1      834.05      825.48     16.43 o 
   7   3   1      111.96      127.77      9.40 o 
   8   3   1      256.61      275.95     11.42 o 
   9   3   1        0.72        0.81      4.86 o 
  -8   4   1        5.12        4.86      3.99 o 
  -7   4   1      532.88      498.61     16.17 o 
  -6   4   1      224.23      200.77     10.54 o 
  -5   4   1        1.52        8.81      3.32 o 
  -4   4   1      542.12      585.87     24.91 o 
  -3   4   1     1170.48     1237.93     35.75 o 
  -2   4   1      265.72      258.51     10.98 o 
  -1   4   1     3721.56     3621.97     27.64 o 
   0   4   1     3366.56     3408.68     25.94 o 
   1   4   1       39.46       42.00      4.31 o 
   2   4   1     2283.98     2132.04     28.57 o 
   3   4   1     2893.38     2719.43     31.53 o 
   4   4   1       42.08       26.40      4.27 o 
   5   4   1      478.78      527.28     19.95 o 
   6   4   1      567.20      618.16     27.02 o 
   7   4   1        5.37        7.40      3.75 o 
   8   4   1        3.21        3.45      5.01 o 
  -8   5   1      197.27      231.19     13.67 o 
  -7   5   1      176.72      198.21     16.95 o 
  -6   5   1      360.00      385.67     15.07 o 
  -5   5   1       58.00       37.48      6.94 o 
  -4   5   1       11.77       24.44      4.41 o 
  -3   5   1     2312.89     2513.18     56.73 o 
  -2   5   1     2372.36     2431.02     28.85 o 
  -1   5   1     1200.25     1169.83     18.32 o 
   0   5   1       13.21       16.00      4.18 o 
   1   5   1      910.36      951.03     16.75 o 
   2   5   1      669.46      718.71     15.19 o 
   3   5   1      270.86      244.21     16.84 o 
   4   5   1      519.93      451.65     13.82 o 
   5   5   1      817.40      807.05     19.59 o 
   6   5   1        0.69       -0.37      3.53 o 
   7   5   1      184.57      226.28     14.90 o 
  -7   6   1      840.41      880.16     30.59 o 
  -6   6   1      107.32      103.52     11.93 o 
  -5   6   1      125.29      136.51     16.94 o 
  -4   6   1      207.67      193.72     13.63 o 
  -3   6   1      524.28      539.79     19.81 o 
  -2   6   1      121.99      100.82      9.59 o 
  -1   6   1      133.54      144.30     10.80 o 
   0   6   1      333.31      326.57     39.08 o 
   1   6   1       41.75       51.38      7.30 o 
   2   6   1        5.34        4.66      4.04 o 
   3   6   1      422.48      479.16     18.77 o 
   4   6   1        4.57        7.66      4.36 o 
   5   6   1       72.62       60.88      9.32 o 
   6   6   1      471.17      477.75     21.26 o 
   7   6   1       40.31       45.40     12.00 o 
  -6   7   1      210.95      226.76     17.87 o 
  -5   7   1      184.42      200.05     15.76 o 
  -4   7   1        7.70        7.06      9.34 o 
  -3   7   1      360.88      331.53     17.06 o 
  -2   7   1      675.65      701.82     24.21 o 
  -1   7   1      143.03      121.32     11.22 o 
   0   7   1       22.12       21.46      5.75 o 
   1   7   1      361.14      362.38     16.91 o 
   2   7   1      165.29      170.36     27.22 o 
   3   7   1      124.63      102.91     11.30 o 
   4   7   1      364.11      346.67     18.33 o 
   5   7   1      243.15      239.40     17.09 o 
  -4   8   1      455.33      479.76     62.39 o 
  -3   8   1      211.81      243.49     20.07 o 
  -2   8   1        5.92        9.26      5.29 o 
  -1   8   1      599.93      643.15     35.63 o 
   0   8   1      650.57      663.22     25.18 o 
   1   8   1        6.77        0.47      4.61 o 
   2   8   1      670.23      705.27     26.13 o 
   3   8   1      478.36      546.73     25.90 o 
 -10   0   2      412.19      437.93     21.18 o 
  -9   0   2        0.00        3.30      3.55 o 
  -8   0   2      667.20      725.87     21.81 o 
  -7   0   2      168.28      185.82     11.42 o 
  -6   0   2      302.52      300.05     12.14 o 
  -5   0   2      878.16      802.56     13.67 o 
  -4   0   2     6608.76     6128.54     80.00 o 
  -3   0   2     1775.41     1875.40     25.30 o 
  -2   0   2     2475.86     2438.63     26.17 o 
  -1   0   2    22369.29    22595.95    243.93 o 
   1   0   2     1557.62     1767.07     17.04 o 
   2   0   2     8321.04     8830.17     58.70 o 
   3   0   2     1964.64     2060.60     17.87 o 
   4   0   2     1213.11     1108.80     13.41 o 
   5   0   2     4450.39     4292.87     52.54 o 
   6   0   2     4036.33     3831.46     41.66 o 
   7   0   2      343.48      359.50     15.34 o 
   8   0   2        4.78        6.83      4.95 o 
   9   0   2       58.32      107.00     18.44 o 
 -10   1   2       67.01       65.89      6.61 o 
  -9   1   2      512.03      531.56     15.67 o 
  -8   1   2      145.95      149.79      9.31 o 
  -7   1   2       80.61       92.99      6.80 o 
  -6   1   2     2651.98     2706.51     29.72 o 
  -5   1   2      720.18      596.71     13.63 o 
  -4   1   2      385.30      496.79     10.38 o 
  -3   1   2     4022.92     3704.23     37.83 o 
  -2   1   2     4443.20     4051.43     37.50 o 
  -1   1   2      705.39      692.12     10.42 o 
   0   1   2    19206.10    19577.78    146.68 o 
   1   1   2     1247.33     1141.97     10.20 o 
   2   1   2       26.31       13.66      1.54 o 
   3   1   2       32.25       37.45      2.56 o 
   4   1   2     2472.09     2587.52     18.78 o 
   5   1   2      480.22      506.83      9.62 o 
   6   1   2     5317.70     4871.95     49.02 o 
   7   1   2      119.56      115.56      6.34 o 
   8   1   2      775.55      798.42     15.52 o 
   9   1   2        9.54       11.21      5.98 o 
  -9   2   2       17.24       21.24      5.44 o 
  -8   2   2      485.44      485.95     17.46 o 
  -7   2   2     1737.06     1695.56     24.97 o 
  -6   2   2        0.10        2.74      2.38 o 
  -5   2   2      628.74      617.05     14.18 o 
  -4   2   2      333.68      294.41      8.89 o 
  -3   2   2        7.38       20.02      4.31 o 
  -2   2   2     1059.32      805.03      9.91 o 
  -1   2   2    30592.91    29919.16    181.59 o 
   0   2   2     2875.22     3759.61     25.71 o 
   1   2   2     4917.37     5389.02     34.94 o 
   2   2   2      122.64      171.33      5.09 o 
   3   2   2      256.27      245.05      5.85 o 
   4   2   2      207.38      201.62      6.00 o 
   5   2   2     2139.83     2085.23     21.57 o 
   6   2   2     1451.06     1505.70     22.48 o 
   7   2   2        0.01        0.13      2.52 o 
   8   2   2      116.88      112.77     10.15 o 
   9   2   2      214.42      215.88     17.52 o 
  -9   3   2      273.00      249.38     13.51 o 
  -8   3   2      104.11       78.44      8.99 o 
  -7   3   2      730.13      722.11     18.73 o 
  -6   3   2     1441.69     1526.18     25.73 o 
  -5   3   2        4.86        3.31      2.59 o 
  -4   3   2       74.42      105.04      6.21 o 
  -3   3   2     3111.51     2973.76     30.22 o 
  -2   3   2      503.70      487.11      9.62 o 
  -1   3   2     4480.83     4565.48     37.75 o 
   0   3   2     3953.81     3746.16     31.74 o 
   1   3   2     4978.95     4589.92     33.74 o 
   2   3   2     2283.14     2218.50     21.76 o 
   3   3   2        7.91        1.50      2.21 o 
   4   3   2      570.80      593.50     10.82 o 
   5   3   2      341.53      346.89      9.27 o 
   6   3   2      409.63      364.67     10.16 o 
   7   3   2      672.78      723.09     16.57 o 
   8   3   2      291.24      307.69     13.88 o 
  -9   4   2        1.85        4.96      4.76 o 
  -8   4   2       38.73       31.81      6.01 o 
  -7   4   2      536.01      541.47     20.83 o 
  -6   4   2        0.67        1.25      3.24 o 
  -5   4   2      306.13      306.37     11.17 o 
  -4   4   2       38.83       26.17      3.95 o 
  -3   4   2      799.22      795.16     17.92 o 
  -2   4   2      904.49      913.42     14.72 o 
  -1   4   2    10074.78    10069.33     69.86 o 
   0   4   2       61.60       91.52      3.56 o 
   1   4   2       13.60       26.88      3.21 o 
   2   4   2      535.31      492.98     10.71 o 
   3   4   2     1393.45     1471.90     20.06 o 
   4   4   2      452.96      465.25     11.95 o 
   5   4   2      889.09      891.48     19.44 o 
   6   4   2      527.89      564.59     16.77 o 
   7   4   2        0.96        1.08      3.27 o 
   8   4   2       27.29       34.24      7.48 o 
  -8   5   2      251.26      268.04     18.08 o 
  -7   5   2      107.46      108.23     11.89 o 
  -6   5   2       86.64       77.09      9.77 o 
  -5   5   2      424.62      378.11     16.85 o 
  -4   5   2      759.66      697.47     24.92 o 
  -3   5   2       48.01       47.52     17.79 o 
  -2   5   2     1304.26     1318.65     27.47 o 
  -1   5   2      131.52      125.80      6.51 o 
   0   5   2       81.09       65.39      6.04 o 
   1   5   2      458.69      422.42     11.19 o 
   2   5   2       50.15       53.51      8.23 o 
   3   5   2      221.73      194.32      8.96 o 
   4   5   2      474.19      447.88     13.92 o 
   5   5   2       49.88       45.43      6.15 o 
   6   5   2      308.66      292.93     12.72 o 
   7   5   2       97.44      112.20     11.91 o 
  -7   6   2       36.28       35.45      8.50 o 
  -6   6   2        0.02        2.56      8.26 o 
  -5   6   2       29.14       24.59      6.40 o 
  -4   6   2      180.98      136.66     18.71 o 
  -3   6   2      258.66      229.75     13.08 o 
  -2   6   2        8.82        4.79      3.66 o 
  -1   6   2       46.26       47.33      7.03 o 
   0   6   2       28.95       25.53      5.49 o 
   1   6   2      103.68       76.82      8.57 o 
   2   6   2      113.06       91.75      9.38 o 
   3   6   2      110.58      109.74     11.49 o 
   4   6   2        0.01        6.22      4.11 o 
   5   6   2       31.73       23.78      7.10 o 
   6   6   2       47.33       44.20      8.58 o 
  -6   7   2       10.98       10.70      6.39 o 
  -5   7   2       17.64       12.62      5.99 o 
  -4   7   2       97.35      108.49     14.74 o 
  -3   7   2       37.77       44.86      7.96 o 
  -2   7   2        4.92        5.49      4.70 o 
  -1   7   2       51.62       47.29      7.69 o 
   0   7   2       36.41       34.19      6.63 o 
   1   7   2       21.73       13.51      4.92 o 
   2   7   2       10.00       13.95      5.34 o 
   3   7   2      186.10      172.76     24.23 o 
   4   7   2      246.45      247.05     16.62 o 
   5   7   2       78.39       67.05     10.54 o 
  -4   8   2        3.23       11.50      6.09 o 
  -3   8   2        0.66        5.85      5.18 o 
  -2   8   2       28.31       21.71      6.95 o 
  -1   8   2        7.35        7.20      4.90 o 
   0   8   2      122.62      114.69     13.27 o 
   1   8   2       11.02        8.57      4.92 o 
   2   8   2        7.72       18.01      6.30 o 
   3   8   2       36.18       34.67      8.15 o 
 -10   1   3       83.87       72.33      6.78 o 
  -9   1   3       56.03       48.98      6.29 o 
  -8   1   3       17.57       10.15      4.36 o 
  -7   1   3        5.62        4.41      2.73 o 
  -6   1   3       31.75       39.78      4.41 o 
  -5   1   3      626.10      581.60     13.80 o 
  -4   1   3     4823.81     4776.95     32.80 o 
  -3   1   3      102.59      180.67      5.94 o 
  -2   1   3     1240.48     1519.27     15.67 o 
  -1   1   3       66.50       74.76      7.52 o 
   0   1   3     2487.51     2830.59     18.71 o 
   1   1   3     1314.98     1271.02      9.94 o 
   2   1   3     1524.49     1532.51     12.84 o 
   3   1   3      151.44      117.08      3.97 o 
   4   1   3     1981.15     2046.04     23.31 o 
   5   1   3     1219.16     1162.02     14.88 o 
   6   1   3      107.58      114.48      5.30 o 
   7   1   3        1.95        1.57      2.17 o 
   8   1   3      165.34      166.32     14.51 o 
   9   1   3        1.09        4.23      5.80 o 
 -10   2   3       44.05       61.77      7.30 o 
  -9   2   3       56.24       62.81      7.85 o 
  -8   2   3      697.05      649.49     18.63 o 
  -7   2   3      124.96      104.09     12.41 o 
  -6   2   3       56.00       35.10      6.52 o 
  -5   2   3       28.99       30.65      4.23 o 
  -4   2   3        0.98        0.07      1.79 o 
  -3   2   3     3337.40     3256.90     37.09 o 
  -2   2   3     1125.44      947.78     10.67 o 
  -1   2   3     2041.34     2328.90     18.83 o 
   0   2   3      504.47      685.73      9.55 o 
   1   2   3      500.91      739.53      9.59 o 
   2   2   3       82.77      131.49      5.51 o 
   3   2   3      458.23      538.99     10.23 o 
   4   2   3      236.59      236.42      6.56 o 
   5   2   3      726.24      756.71     12.49 o 
   6   2   3      163.48      158.88      7.64 o 
   7   2   3       10.52       17.15      3.99 o 
   8   2   3       85.99       80.36     25.69 o 
   9   2   3        8.82       11.90      7.03 o 
  -9   3   3      328.39      334.84     21.95 o 
  -8   3   3       42.52       42.04      6.69 o 
  -7   3   3        7.16        2.94      3.47 o 
  -6   3   3      299.77      301.52     11.36 o 
  -5   3   3      155.09      154.70      8.01 o 
  -4   3   3      833.64      902.92     16.40 o 
  -3   3   3     2894.28     2905.08     29.43 o 
  -2   3   3     3970.93     4148.58     44.24 o 
  -1   3   3     3529.12     3989.01     30.30 o 
   0   3   3     1513.29     1591.07     16.55 o 
   1   3   3      186.21      191.62      7.88 o 
   2   3   3      783.28      665.26     11.16 o 
   3   3   3     1016.77      897.51     12.39 o 
   4   3   3      235.16      204.33      6.64 o 
   5   3   3       27.40       23.01      4.52 o 
   6   3   3      767.94      767.55     15.96 o 
   7   3   3        2.11        1.93      3.99 o 
   8   3   3        8.75        7.15      6.67 o 
  -9   4   3       59.10       49.51      8.53 o 
  -8   4   3      141.75      149.00     10.86 o 
  -7   4   3      328.60      339.74     13.58 o 
  -6   4   3       23.21       27.28      5.27 o 
  -5   4   3      327.40      352.52     17.18 o 
  -4   4   3      497.64      587.65     13.92 o 
  -3   4   3      340.37      315.46      9.28 o 
  -2   4   3     1048.85      801.34     21.87 o 
  -1   4   3    15840.51    15417.28     92.41 o 
   0   4   3      209.08      273.41      7.44 o 
   1   4   3      109.97       89.80      8.05 o 
   2   4   3     1723.64     1814.39     21.46 o 
   3   4   3        7.93       13.51      3.12 o 
   4   4   3      913.85      874.26     16.26 o 
   5   4   3     1872.20     1901.44     27.38 o 
   6   4   3        2.28        0.99      2.96 o 
   7   4   3        0.85        6.72      7.03 o 
   8   4   3      222.93      265.20     18.42 o 
  -8   5   3       98.57       74.12     14.85 o 
  -7   5   3      243.60      243.70     15.91 o 
  -6   5   3       75.67       80.13     11.44 o 
  -5   5   3      171.48      159.67     12.18 o 
  -4   5   3      798.96      822.72     23.68 o 
  -3   5   3     1787.41     1741.44     33.73 o 
  -2   5   3      770.10      723.13     15.20 o 
  -1   5   3      885.03      905.26     16.52 o 
   0   5   3      914.76      951.37     16.81 o 
   1   5   3      156.68      185.17      7.21 o 
   2   5   3       65.64       53.06      5.76 o 
   3   5   3     2397.09     2308.31     28.16 o 
   4   5   3      593.92      613.40     14.85 o 
   5   5   3        9.52        6.36      3.72 o 
   6   5   3      108.55      140.04     10.08 o 
   7   5   3      355.85      369.76     18.43 o 
  -7   6   3      190.30      180.50     15.83 o 
  -6   6   3       14.59       16.02      6.12 o 
  -5   6   3      345.75      399.31     18.60 o 
  -4   6   3       45.43       38.49      7.23 o 
  -3   6   3       61.46       69.80      8.13 o 
  -2   6   3      388.10      430.97     14.90 o 
  -1   6   3      675.90      703.32     15.73 o 
   0   6   3       38.72       28.75      4.12 o 
   1   6   3       30.23       23.20      8.22 o 
   2   6   3      153.69      145.79      8.53 o 
   3   6   3        0.86       -2.45      2.71 o 
   4   6   3      259.95      293.38     12.39 o 
   5   6   3      405.71      417.38     15.17 o 
   6   6   3      180.02      192.60     14.62 o 
  -6   7   3      115.49      118.09     13.77 o 
  -5   7   3        3.73       10.65      8.21 o 
  -4   7   3      235.78      281.40     27.49 o 
  -3   7   3      582.94      653.23     23.88 o 
  -2   7   3      555.02      579.80     42.64 o 
  -1   7   3      250.76      245.06     14.16 o 
   0   7   3      136.46      126.49     12.22 o 
   1   7   3      104.71      108.04     10.85 o 
   2   7   3       85.81      101.69     10.90 o 
   3   7   3      574.44      575.21     25.89 o 
   4   7   3      251.96      245.55     18.89 o 
   5   7   3        0.29       -1.22      5.45 o 
  -4   8   3      186.04      183.88     16.37 o 
  -3   8   3       24.17       27.04      7.74 o 
  -2   8   3      601.72      614.09     24.50 o 
  -1   8   3     1024.04     1078.05     32.01 o 
   0   8   3        6.43        5.45      4.89 o 
   1   8   3      249.49      237.26     23.42 o 
   2   8   3      629.25      629.43     25.02 o 
   3   8   3        5.58       14.63      6.48 o 
 -10   0   4       11.30        8.46      6.30 o 
  -9   0   4        7.42       12.98      4.57 o 
  -8   0   4      247.09      267.32     11.62 o 
  -7   0   4      158.47      142.59      8.78 o 
  -6   0   4      838.77      800.42     15.14 o 
  -5   0   4     1959.37     1491.24     40.69 o 
  -4   0   4     1701.09     1465.29     36.49 o 
  -3   0   4     7824.16     8377.63    106.73 o 
  -2   0   4    22613.61    23919.63    251.95 o 
  -1   0   4      715.54      727.89     14.95 o 
   0   0   4      193.65      166.71      8.18 o 
   1   0   4    20914.79    20705.93    238.63 o 
   2   0   4    13383.42    13572.41     86.76 o 
   3   0   4      263.83      226.63      5.51 o 
   4   0   4     5156.19     4835.70     35.83 o 
   5   0   4     3449.89     3488.03     58.72 o 
   6   0   4      559.59      538.87     28.42 o 
   7   0   4        8.99        6.52      6.94 o 
   8   0   4      542.16      578.40     33.45 o 
   9   0   4       19.51       25.89     12.22 o 
 -10   1   4      518.57      522.26     15.91 o 
  -9   1   4      263.93      278.33     11.73 o 
  -8   1   4      142.89      150.48     10.08 o 
  -7   1   4      674.50      712.66     15.65 o 
  -6   1   4      280.32      212.09      7.28 o 
  -5   1   4      669.76      831.62     14.17 o 
  -4   1   4     9499.62     9313.88     60.34 o 
  -3   1   4     1137.20      755.78     12.14 o 
  -2   1   4      548.93      795.87     18.92 o 
  -1   1   4     1718.97     1888.88     17.13 o 
   0   1   4    13801.27    13824.70     74.11 o 
   1   1   4      898.56      918.29      9.00 o 
   2   1   4      737.00      680.69      8.10 o 
   3   1   4     2228.74     2073.44     23.05 o 
   4   1   4      162.00      202.23      5.09 o 
   5   1   4     3182.03     2872.77     25.34 o 
   6   1   4      916.31      910.54     14.28 o 
   7   1   4      512.83      512.98     24.82 o 
   8   1   4       24.99       27.58      7.19 o 
   9   1   4      141.75      148.02     15.47 o 
 -10   2   4        2.24       -2.34      4.82 o 
  -9   2   4      342.77      337.75     22.68 o 
  -8   2   4      660.25      639.19     18.44 o 
  -7   2   4        4.78        1.85      3.04 o 
  -6   2   4     1748.96     1691.26     26.43 o 
  -5   2   4     2981.69     2677.28     31.87 o 
  -4   2   4     2443.07     2520.37     28.16 o 
  -3   2   4      344.51      326.62      6.66 o 
  -2   2   4       42.83       15.17      2.55 o 
  -1   2   4        1.19        9.29      1.62 o 
   0   2   4      116.30      104.83      3.53 o 
   1   2   4      103.39      187.01      4.13 o 
   2   2   4      537.02      570.37      8.11 o 
   3   2   4      606.66      589.34      9.20 o 
   4   2   4      575.97      449.73      9.28 o 
   5   2   4     1213.70     1125.44     15.55 o 
   6   2   4      435.37      457.77     15.64 o 
   7   2   4       10.92       22.53      5.23 o 
   8   2   4      692.26      740.45     41.34 o 
  -9   3   4      142.63      146.80     11.39 o 
  -8   3   4       53.79       41.90      6.30 o 
  -7   3   4      889.75      885.14     20.86 o 
  -6   3   4       20.92       18.33      4.15 o 
  -5   3   4      672.04      635.57     14.87 o 
  -4   3   4     2694.57     2579.23     41.57 o 
  -3   3   4     2420.98     2346.56     21.98 o 
  -2   3   4        9.13        9.60      2.49 o 
  -1   3   4     1925.25     2001.76     23.57 o 
   0   3   4      163.68      228.66      6.04 o 
   1   3   4      138.94      144.84      6.15 o 
   2   3   4       52.60       37.50      2.87 o 
   3   3   4     4766.10     4718.15     44.07 o 
   4   3   4      239.91      216.16      6.86 o 
   5   3   4      974.66      951.59     17.12 o 
   6   3   4        3.89        5.07      4.36 o 
   7   3   4     1078.78     1090.53     23.83 o 
   8   3   4        6.20        5.20      5.47 o 
  -9   4   4        0.51        1.70      4.05 o 
  -8   4   4      192.83      175.49     15.61 o 
  -7   4   4       79.13       73.14      7.85 o 
  -6   4   4      187.70      195.12     10.02 o 
  -5   4   4      625.21      641.93     15.74 o 
  -4   4   4      151.77      142.92      9.27 o 
  -3   4   4      406.42      401.44     10.14 o 
  -2   4   4     4058.67     4278.62     35.55 o 
  -1   4   4      118.58      134.63      7.31 o 
   0   4   4       72.77       63.23      4.23 o 
   1   4   4     3414.20     3401.51     58.74 o 
   2   4   4     3103.97     3088.42     29.76 o 
   3   4   4       27.98       41.09      4.49 o 
   4   4   4     1026.41     1059.92     18.09 o 
   5   4   4      266.30      273.56     10.73 o 
   6   4   4        0.18       -0.82      2.99 o 
   7   4   4       82.49      118.01     25.59 o 
   8   4   4      122.84      141.08     20.78 o 
  -8   5   4       18.63       24.32      7.64 o 
  -7   5   4      148.49      158.55     13.82 o 
  -6   5   4       54.78       61.29     10.26 o 
  -5   5   4      148.14      123.73     13.03 o 
  -4   5   4      123.18      131.32     10.73 o 
  -3   5   4      672.68      733.23     33.81 o 
  -2   5   4      164.54      163.82      7.64 o 
  -1   5   4      813.94      796.78     14.31 o 
   0   5   4      393.15      365.27      9.65 o 
   1   5   4      223.01      228.93      8.12 o 
   2   5   4       41.92       51.74      6.91 o 
   3   5   4     1041.25     1060.70     29.46 o 
   4   5   4       16.60       19.69      4.05 o 
   5   5   4      437.91      442.43     14.50 o 
   6   5   4        0.53        7.26      4.63 o 
   7   5   4       13.00        7.77      5.22 o 
  -7   6   4       14.78        2.80      7.72 o 
  -6   6   4        0.37       -0.40      4.22 o 
  -5   6   4       52.01       74.84     10.23 o 
  -4   6   4      164.53      158.51     12.79 o 
  -3   6   4       11.12        7.64      4.18 o 
  -2   6   4      433.04      442.78     13.10 o 
  -1   6   4      375.49      304.22     10.66 o 
   0   6   4      165.31      147.09     12.25 o 
   1   6   4      105.51       82.68      6.69 o 
   2   6   4      167.25      165.61      9.21 o 
   3   6   4       11.74        8.36      3.64 o 
   4   6   4       73.94       87.99      8.17 o 
   5   6   4       15.72        8.45      5.48 o 
   6   6   4        4.06       -0.03      4.78 o 
  -6   7   4        1.12       -3.96      4.98 o 
  -5   7   4        3.39        3.01      5.25 o 
  -4   7   4        7.53       10.39      5.58 o 
  -3   7   4       25.12       30.37      8.53 o 
  -2   7   4      241.19      233.59     20.30 o 
  -1   7   4       58.34       62.88      8.79 o 
   0   7   4        0.61        2.78      3.59 o 
   1   7   4        4.79       -1.49      4.85 o 
   2   7   4        6.64        5.01      5.69 o 
   3   7   4       29.90       31.87      8.06 o 
   4   7   4       13.63       24.19      7.25 o 
   5   7   4        4.94       10.03      7.60 o 
  -4   8   4        8.57       11.13      6.08 o 
  -3   8   4        0.00        5.50      5.41 o 
  -2   8   4       26.31       30.46      7.72 o 
  -1   8   4       16.71       18.79      6.42 o 
   0   8   4       23.88       14.61      6.73 o 
   1   8   4       10.15       15.98      7.01 o 
   2   8   4        2.77        2.73      4.89 o 
   3   8   4       43.78       26.51      8.27 o 
 -10   1   5       64.73       65.29      7.35 o 
  -9   1   5        2.94        4.49      3.03 o 
  -8   1   5      154.46      157.40     10.26 o 
  -7   1   5        7.04        5.69      2.68 o 
  -6   1   5      635.98      674.16     16.95 o 
  -5   1   5      388.68      376.92      9.58 o 
  -4   1   5     3019.66     3137.08     38.45 o 
  -3   1   5      734.72      883.51     11.06 o 
  -2   1   5     1481.29     1645.50     17.30 o 
  -1   1   5       29.09       46.90      2.25 o 
   0   1   5       81.19       61.13      2.23 o 
   1   1   5       58.29       57.11      3.36 o 
   2   1   5      602.63      684.84      9.95 o 
   3   1   5       54.47       83.81      3.59 o 
   4   1   5      619.05      649.05      9.07 o 
   5   1   5        5.95        5.38      2.02 o 
   6   1   5      239.89      225.51     10.82 o 
   7   1   5       51.56       49.09      8.40 o 
   8   1   5        0.13       -3.41      4.92 o 
 -10   2   5       14.24        7.05      4.69 o 
  -9   2   5      258.53      253.94     14.28 o 
  -8   2   5       23.22       24.35      4.94 o 
  -7   2   5       24.16       26.58      4.82 o 
  -6   2   5      395.28      450.99     16.85 o 
  -5   2   5      289.93      338.10     10.62 o 
  -4   2   5      139.09      142.60      5.04 o 
  -3   2   5      667.92      600.04      9.21 o 
  -2   2   5      876.94      835.33     12.76 o 
  -1   2   5        9.48       11.21      1.74 o 
   0   2   5       89.30      168.25      4.43 o 
   1   2   5       67.76       24.54      1.95 o 
   2   2   5      258.34      381.11      6.70 o 
   3   2   5        5.76        4.96      1.72 o 
   4   2   5      192.03      213.30      6.35 o 
   5   2   5      367.34      388.21      9.26 o 
   6   2   5      108.53      122.61     10.02 o 
   7   2   5        2.97        2.07      4.58 o 
   8   2   5       11.44       15.56      6.53 o 
  -9   3   5       19.10       19.27      5.52 o 
  -8   3   5      123.93      126.32     15.86 o 
  -7   3   5      142.60      140.95     18.04 o 
  -6   3   5       82.55       75.23      6.74 o 
  -5   3   5       24.83       46.65      5.11 o 
  -4   3   5     1858.84     1781.78     28.82 o 
  -3   3   5     1229.97     1077.63     13.62 o 
  -2   3   5       12.40        7.67      2.43 o 
  -1   3   5      233.01      264.20      6.64 o 
   0   3   5      129.58      117.89      4.59 o 
   1   3   5      227.88      207.37      4.94 o 
   2   3   5     2300.18     2271.85     19.74 o 
   3   3   5       58.64       38.34      3.36 o 
   4   3   5        0.50       -0.38      1.99 o 
   5   3   5     1024.07     1046.93     19.61 o 
   6   3   5       24.89       23.42      4.59 o 
   7   3   5        8.08       -0.15      4.83 o 
   8   3   5      189.88      183.18     15.85 o 
  -9   4   5      356.12      333.95     15.67 o 
  -8   4   5        3.48        4.16      3.79 o 
  -7   4   5      101.96       73.33     11.63 o 
  -6   4   5       45.31       56.56      6.41 o 
  -5   4   5       35.36       45.34      5.34 o 
  -4   4   5      214.21      222.85     11.98 o 
  -3   4   5     2596.20     2453.79     30.92 o 
  -2   4   5     3461.59     3398.62     30.80 o 
  -1   4   5      647.25      624.32     11.53 o 
   0   4   5      887.92      772.05     12.80 o 
   1   4   5     1079.98      940.05     22.73 o 
   2   4   5       88.37      112.14      5.84 o 
   3   4   5     2620.63     2741.95     29.22 o 
   4   4   5     2485.64     2555.17     25.90 o 
   5   4   5      987.29      997.77     18.60 o 
   6   4   5      145.75      153.34      9.95 o 
   7   4   5       13.18       19.68      8.23 o 
  -8   5   5      227.64      246.58     38.51 o 
  -7   5   5      211.54      194.07     14.95 o 
  -6   5   5        2.51        3.44      4.04 o 
  -5   5   5      432.56      473.32     18.81 o 
  -4   5   5      946.75     1003.78     26.51 o 
  -3   5   5      267.47      283.68     14.52 o 
  -2   5   5      530.60      497.75     26.63 o 
  -1   5   5     1890.66     1910.72     23.19 o 
   0   5   5       77.64       85.69      5.47 o 
   1   5   5      145.30      129.05      6.64 o 
   2   5   5     1080.96     1026.79     17.57 o 
   3   5   5      797.83      772.85     22.57 o 
   4   5   5       48.23       52.13      5.57 o 
   5   5   5      758.75      785.36     31.01 o 
   6   5   5       54.88       79.14      8.82 o 
   7   5   5       73.40       63.15     14.17 o 
  -7   6   5      115.66      144.86     19.44 o 
  -6   6   5      267.09      322.66     17.94 o 
  -5   6   5      130.07      185.65     14.36 o 
  -4   6   5      130.27      117.22     11.41 o 
  -3   6   5      906.03      833.86     26.28 o 
  -2   6   5     2952.53     2802.67     35.39 o 
  -1   6   5      178.46      157.76      9.08 o 
   0   6   5      473.43      427.29     11.67 o 
   1   6   5       16.30       24.50      6.31 o 
   2   6   5       38.28       34.85      5.20 o 
   3   6   5      372.57      391.99     12.52 o 
   4   6   5      590.84      624.57     17.15 o 
   5   6   5       66.72      104.44     11.16 o 
   6   6   5       15.61       30.74      7.33 o 
  -6   7   5        0.09        3.66      5.23 o 
  -5   7   5      112.80      129.94     13.75 o 
  -4   7   5      624.59      568.22     31.05 o 
  -3   7   5      261.95      269.41     19.34 o 
  -2   7   5      372.19      345.20     17.07 o 
  -1   7   5      328.48      340.31     16.59 o 
   0   7   5       82.15       95.26     10.27 o 
   1   7   5       19.07       12.61      4.83 o 
   2   7   5      441.45      467.79     19.62 o 
   3   7   5      171.43      169.21     13.91 o 
   4   7   5        5.94        6.25      7.81 o 
  -4   8   5        0.63        3.48     12.21 o 
  -3   8   5      347.13      390.12     20.47 o 
  -2   8   5     1067.49     1005.94     31.60 o 
  -1   8   5      196.44      158.35     20.28 o 
   0   8   5       90.90      109.98     24.95 o 
   1   8   5      703.33      666.97     25.17 o 
   2   8   5       39.39       28.40      7.61 o 
 -10   0   6       67.82       86.30     11.52 o 
  -9   0   6      405.41      395.02     18.18 o 
  -8   0   6       43.54       36.48      6.80 o 
  -7   0   6      220.41      221.56     12.06 o 
  -6   0   6      796.61      736.99     31.14 o 
  -5   0   6     1659.85     1837.96     46.43 o 
  -4   0   6     2207.09     2691.58     53.21 o 
  -3   0   6     2662.76     2775.07     49.25 o 
  -2   0   6     4943.85     5523.98     72.70 o 
  -1   0   6      497.41      491.18      9.00 o 
   0   0   6     4583.47     4480.21     39.36 o 
   1   0   6     8685.78     9093.92    105.55 o 
   2   0   6     7271.42     7582.93     53.81 o 
   3   0   6     5295.60     4561.59     45.24 o 
   4   0   6     4400.33     4189.87     40.00 o 
   5   0   6       37.57       66.19     11.29 o 
   6   0   6      641.56      752.30     33.12 o 
   7   0   6      915.38     1016.29     41.89 o 
   8   0   6        0.46       -0.57      7.30 o 
 -10   1   6      368.27      373.73     17.03 o 
  -9   1   6        0.87        1.47      4.08 o 
  -8   1   6      243.71      234.55     11.78 o 
  -7   1   6        7.34        5.69      2.71 o 
  -6   1   6      670.76      655.97     16.25 o 
  -5   1   6     5877.63     5635.47     54.65 o 
  -4   1   6     9634.58     9671.23     61.61 o 
  -3   1   6     3089.85     3061.42     24.97 o 
  -2   1   6       86.31      120.87      4.44 o 
  -1   1   6      189.78      140.86      3.73 o 
   0   1   6     1459.83     1725.20     12.27 o 
   1   1   6     3986.35     4053.92     24.20 o 
   2   1   6    16542.17    17086.21     83.76 o 
   3   1   6      101.15       93.93      3.84 o 
   4   1   6      298.97      197.81      4.78 o 
   5   1   6      292.76      272.93      8.51 o 
   6   1   6      389.69      355.82     17.99 o 
   7   1   6      295.92      316.02     17.11 o 
   8   1   6      608.25      679.39     35.60 o 
 -10   2   6      156.73      167.35     12.62 o 
  -9   2   6     1086.39     1077.13     32.66 o 
  -8   2   6       64.75       64.65      7.47 o 
  -7   2   6      675.93      669.55     17.54 o 
  -6   2   6     2318.55     2213.96     30.82 o 
  -5   2   6      458.34      473.94     14.62 o 
  -4   2   6     1951.83     2030.13     20.12 o 
  -3   2   6     2569.57     2528.99     26.43 o 
  -2   2   6       41.16       43.90      3.44 o 
  -1   2   6       19.16        3.95      1.36 o 
   0   2   6     2237.99     1879.40     34.10 o 
   1   2   6     2176.29     1967.24     17.23 o 
   2   2   6      133.12      161.83      5.37 o 
   3   2   6      284.98      283.99      6.65 o 
   4   2   6      214.24      225.90      6.62 o 
   5   2   6       19.23       12.51      3.30 o 
   6   2   6       59.87       56.02      8.25 o 
   7   2   6      582.77      615.79     47.84 o 
   8   2   6       19.13       21.83      7.38 o 
  -9   3   6        2.57        8.01      4.44 o 
  -8   3   6      419.98      435.57     15.73 o 
  -7   3   6       12.23        6.23      4.74 o 
  -6   3   6      201.49      206.87     12.22 o 
  -5   3   6     3830.49     3962.99     59.21 o 
  -4   3   6      113.60      128.07      5.55 o 
  -3   3   6      131.49      125.14      4.79 o 
  -2   3   6     2839.76     2832.48     25.51 o 
  -1   3   6     1581.76     1550.30     17.17 o 
   0   3   6       86.63       68.38      3.82 o 
   1   3   6     1134.95     1021.72     11.50 o 
   2   3   6     2642.03     2548.93     25.79 o 
   3   3   6      291.64      238.04      7.01 o 
   4   3   6      199.79      211.07      6.96 o 
   5   3   6      138.45      196.38      8.32 o 
   6   3   6      404.21      451.19     18.84 o 
   7   3   6       14.90        9.43      5.92 o 
   8   3   6      278.18      350.28     20.15 o 
  -9   4   6       95.68       81.76     16.69 o 
  -8   4   6        4.07        8.41      4.12 o 
  -7   4   6      152.44      152.41     10.07 o 
  -6   4   6      276.87      296.48     11.60 o 
  -5   4   6       70.59       72.47     17.19 o 
  -4   4   6       66.63       73.43      6.30 o 
  -3   4   6      481.39      461.14     17.59 o 
  -2   4   6      387.37      373.36     10.09 o 
  -1   4   6     1327.52     1366.86     17.68 o 
   0   4   6     1377.50     1307.08     17.26 o 
   1   4   6     1671.29     1722.61     20.76 o 
   2   4   6       94.45       80.06      5.21 o 
   3   4   6     1454.78     1434.28     21.86 o 
   4   4   6      572.27      564.57     14.52 o 
   5   4   6      172.98      155.50      8.33 o 
   6   4   6        3.39        1.54      3.29 o 
   7   4   6      519.68      552.62     48.78 o 
  -8   5   6      165.29      139.56     14.39 o 
  -7   5   6       55.53       47.42      8.77 o 
  -6   5   6       59.24       61.99     14.08 o 
  -5   5   6       47.14       40.52     13.75 o 
  -4   5   6      530.97      508.06     18.81 o 
  -3   5   6      642.44      689.56     23.02 o 
  -2   5   6      238.85      209.82      7.85 o 
  -1   5   6       40.43       33.08      3.97 o 
   0   5   6      451.19      417.01     11.84 o 
   1   5   6       71.74       78.17      5.59 o 
   2   5   6      911.74      929.77     16.95 o 
   3   5   6        6.23        4.25      4.33 o 
   4   5   6      524.98      517.03     21.95 o 
   5   5   6        3.08        6.91      6.72 o 
   6   5   6      146.40      147.97     11.19 o 
  -7   6   6       75.58       76.61     11.34 o 
  -6   6   6       51.30       54.39     14.26 o 
  -5   6   6        7.81        0.35      9.34 o 
  -4   6   6        0.19       -2.08      2.85 o 
  -3   6   6      169.76      172.27      9.39 o 
  -2   6   6      180.47      199.00      8.69 o 
  -1   6   6       54.61       48.82      5.15 o 
   0   6   6        0.32        3.03      2.57 o 
   1   6   6      182.21      163.11      8.43 o 
   2   6   6        0.78        0.37      2.63 o 
   3   6   6       58.06       56.82      6.16 o 
   4   6   6        3.50        2.99      3.71 o 
   5   6   6       58.80       52.68      7.64 o 
  -6   7   6       18.68       16.63     14.31 o 
  -5   7   6       16.35       19.91      7.42 o 
  -4   7   6       30.21       28.56      7.11 o 
  -3   7   6      124.67      130.38     12.42 o 
  -2   7   6      322.14      298.78     15.91 o 
  -1   7   6        8.13       13.05      6.92 o 
   0   7   6        3.15       -1.31      4.29 o 
   1   7   6        6.05        4.36      4.19 o 
   2   7   6       41.35       38.27      7.70 o 
   3   7   6        5.17        5.77      5.47 o 
   4   7   6        0.14        2.82      7.00 o 
  -4   8   6       12.92       14.35      7.39 o 
  -3   8   6        0.01        4.71      5.29 o 
  -2   8   6      142.42      123.47     13.08 o 
  -1   8   6       28.36       13.92      9.37 o 
   0   8   6       11.12       10.27      5.73 o 
   1   8   6        0.00       -0.76      4.68 o 
   2   8   6        2.34       -1.24      4.85 o 
 -10   1   7       22.20       35.69      6.37 o 
  -9   1   7       90.02       84.26      6.72 o 
  -8   1   7       25.01       32.87      5.69 o 
  -7   1   7        1.32        3.86      2.46 o 
  -6   1   7      151.79      167.45      8.96 o 
  -5   1   7      128.81      137.45      6.27 o 
  -4   1   7      918.10      969.39     14.79 o 
  -3   1   7     4937.57     5191.52     37.09 o 
  -2   1   7      150.87      129.51      4.82 o 
  -1   1   7      557.43      618.55      6.98 o 
   0   1   7     1876.26     2085.24     14.44 o 
   1   1   7      162.52      175.89      3.44 o 
   2   1   7      116.44      138.76      4.07 o 
   3   1   7       59.05       57.20      2.74 o 
   4   1   7       95.14       97.04      4.63 o 
   5   1   7      208.47      229.39     10.18 o 
   6   1   7      255.32      258.94     14.52 o 
   7   1   7       11.00        1.02      4.77 o 
   8   1   7       23.08       15.19      6.99 o 
 -10   2   7      110.43       98.03     10.45 o 
  -9   2   7       39.97       35.22      6.34 o 
  -8   2   7       20.21       18.76      5.49 o 
  -7   2   7      234.91      240.65     13.68 o 
  -6   2   7       51.60       46.87      5.50 o 
  -5   2   7       20.08       38.38      3.40 o 
  -4   2   7     1953.79     2040.38     24.13 o 
  -3   2   7      226.96      255.88      7.81 o 
  -2   2   7       20.39       10.50      1.79 o 
  -1   2   7       44.43       92.51      5.88 o 
   0   2   7      107.84      149.73      4.24 o 
   1   2   7       58.38       59.09      3.77 o 
   2   2   7     1538.88     1701.96     15.79 o 
   3   2   7       67.83       63.15      3.70 o 
   4   2   7      446.30      469.45     10.80 o 
   5   2   7       11.20       12.62      4.59 o 
   6   2   7        0.56        0.99      3.48 o 
   7   2   7       10.93       10.68      5.73 o 
   8   2   7       76.97      108.57     31.17 o 
 -10   3   7        0.23       -2.27      4.22 o 
  -9   3   7      304.98      279.65     14.20 o 
  -8   3   7       75.37       89.40     10.02 o 
  -7   3   7      113.13      101.37     10.99 o 
  -6   3   7        2.76        2.72      2.96 o 
  -5   3   7     1665.24     1542.21     23.56 o 
  -4   3   7      586.94      583.87     13.24 o 
  -3   3   7       26.89       26.73      4.03 o 
  -2   3   7      149.52      128.75      5.22 o 
  -1   3   7     4161.85     4150.90     32.67 o 
   0   3   7      141.17      123.67      4.83 o 
   1   3   7      199.02      204.19      5.21 o 
   2   3   7       66.95       84.15      4.18 o 
   3   3   7       38.68       27.91      3.16 o 
   4   3   7      650.15      601.12     13.06 o 
   5   3   7      163.85      155.79      7.84 o 
   6   3   7       61.01       75.62      9.60 o 
   7   3   7      100.00      131.53     13.61 o 
  -9   4   7       16.12       12.96      6.33 o 
  -8   4   7      208.14      236.50     16.53 o 
  -7   4   7       71.50      107.96     11.25 o 
  -6   4   7      229.46      321.26     22.09 o 
  -5   4   7       23.16       50.72      7.32 o 
  -4   4   7     1240.30     1107.15     20.48 o 
  -3   4   7     1746.20     1652.74     46.73 o 
  -2   4   7       85.54      104.55      5.48 o 
  -1   4   7        4.08        0.47      1.83 o 
   0   4   7     2942.74     2804.01     27.42 o 
   1   4   7      100.53       75.16      4.93 o 
   2   4   7     1314.62     1429.78     19.56 o 
   3   4   7     1941.73     2062.24     25.15 o 
   4   4   7      380.00      423.60     13.77 o 
   5   4   7      210.50      218.37     16.36 o 
   6   4   7      134.70      160.39     20.03 o 
   7   4   7       34.61       48.14     13.39 o 
  -8   5   7      113.29      128.76     14.92 o 
  -7   5   7        2.16       -1.66      4.06 o 
  -6   5   7       69.82       83.56     10.31 o 
  -5   5   7     1183.42     1120.77     55.84 o 
  -4   5   7        0.84        0.56      2.86 o 
  -3   5   7      707.87      693.56     14.43 o 
  -2   5   7      528.03      563.44     13.31 o 
  -1   5   7      195.38      198.70     12.23 o 
   0   5   7      464.65      443.45     11.06 o 
   1   5   7     1480.97     1459.24     20.99 o 
   2   5   7      559.88      531.58     12.86 o 
   3   5   7        0.07       -0.12      3.44 o 
   4   5   7      885.16      911.77     21.79 o 
   5   5   7      210.55      227.11     12.41 o 
   6   5   7       62.28       63.30     10.79 o 
  -7   6   7      469.76      492.33     22.96 o 
  -6   6   7      507.30      528.07     22.93 o 
  -5   6   7        9.85        6.64      4.89 o 
  -4   6   7      543.20      571.65     34.11 o 
  -3   6   7      386.88      390.63     11.87 o 
  -2   6   7       84.40       94.60      6.68 o 
  -1   6   7      194.22      195.45      8.49 o 
   0   6   7      146.67      156.38      8.01 o 
   1   6   7        0.61        0.56      2.46 o 
   2   6   7      205.42      235.64      9.63 o 
   3   6   7      390.99      413.73     18.56 o 
   4   6   7      119.70      134.10     10.47 o 
   5   6   7       66.68       53.71      8.02 o 
  -6   7   7       87.74       79.44     11.96 o 
  -5   7   7      551.46      584.12     22.68 o 
  -4   7   7      104.90       98.18      8.64 o 
  -3   7   7      133.20      128.95     11.60 o 
  -2   7   7      843.90      819.52     26.89 o 
  -1   7   7        3.95        6.84      3.40 o 
   0   7   7        0.48       -1.55      4.15 o 
   1   7   7      261.20      248.07     11.56 o 
   2   7   7      349.01      330.86     12.33 o 
   3   7   7       16.45       23.65      9.28 o 
   4   7   7      519.13      540.92     32.61 o 
  -4   8   7      135.22      120.85     18.60 o 
  -3   8   7      578.49      601.29     25.18 o 
  -2   8   7       27.46       13.10      5.88 o 
  -1   8   7      134.14      149.62     13.83 o 
   0   8   7      501.38      457.58     21.04 o 
   1   8   7       46.59       47.26      9.07 o 
 -10   0   8      485.73      438.18     20.90 o 
  -9   0   8       78.22       74.37      9.88 o 
  -8   0   8       12.40       26.00      5.72 o 
  -7   0   8      259.74      226.98     14.38 o 
  -6   0   8       29.82       40.63      9.67 o 
  -5   0   8      353.86      336.96     20.06 o 
  -4   0   8     4197.28     4150.51     71.20 o 
  -3   0   8      601.86      602.81     20.96 o 
  -2   0   8     2618.24     2680.24     38.68 o 
  -1   0   8    12116.43    11686.87     90.65 o 
   0   0   8     7680.09     7535.12     91.02 o 
   1   0   8     1020.62      972.96     24.80 o 
   2   0   8     9706.76     9623.01     67.07 o 
   3   0   8     3346.11     3109.55     41.43 o 
   4   0   8      244.99      222.60     11.13 o 
   5   0   8      887.04      929.45     35.56 o 
   6   0   8      801.70      812.60     35.92 o 
   7   0   8        0.37       -3.54      6.82 o 
   8   0   8      817.24      929.57     44.80 o 
 -10   1   8        3.32        8.75      4.26 o 
  -9   1   8      642.07      605.92     32.21 o 
  -8   1   8        1.79        5.32      5.05 o 
  -7   1   8      163.29      170.96     11.43 o 
  -6   1   8     2093.81     1965.54     29.37 o 
  -5   1   8     3791.40     3578.67     31.25 o 
  -4   1   8      742.03      709.50     16.41 o 
  -3   1   8     1852.20     2006.48     19.85 o 
  -2   1   8       44.74       32.61      2.23 o 
  -1   1   8        4.26        5.74      1.23 o 
   0   1   8     5405.93     5179.03     35.45 o 
   1   1   8    12192.03    12168.36     70.19 o 
   2   1   8      179.56      142.35      3.39 o 
   3   1   8        1.40       18.35      5.84 o 
   4   1   8      505.06      523.88     11.78 o 
   5   1   8      319.69      297.69     11.59 o 
   6   1   8      742.57      712.12     23.89 o 
   7   1   8      746.71      776.89     42.39 o 
 -10   2   8      671.10      664.02     37.31 o 
  -9   2   8       26.02       22.03      6.49 o 
  -8   2   8      497.89      513.04     16.51 o 
  -7   2   8     1039.96     1042.18     41.71 o 
  -6   2   8      273.99      290.56     13.59 o 
  -5   2   8     1280.93     1366.68     19.89 o 
  -4   2   8     4187.38     4173.81     39.43 o 
  -3   2   8     3449.32     3730.59     36.84 o 
  -2   2   8      320.80      324.23      5.69 o 
  -1   2   8      443.40      620.88      9.49 o 
   0   2   8      100.52      115.55      3.86 o 
   1   2   8     2401.32     2289.09     17.96 o 
   2   2   8      632.99      515.70     10.16 o 
   3   2   8      606.79      565.75     11.15 o 
   4   2   8       14.44        5.93      3.23 o 
   5   2   8       23.92       46.99      6.87 o 
   6   2   8      270.17      267.69     46.94 o 
   7   2   8        4.92        1.26      4.71 o 
 -10   3   8       20.21       28.51      6.81 o 
  -9   3   8      307.61      293.12     24.74 o 
  -8   3   8       47.13       43.32      6.38 o 
  -7   3   8      308.19      273.41     15.61 o 
  -6   3   8     1264.07     1217.40     22.45 o 
  -5   3   8     2141.13     2218.67     28.52 o 
  -4   3   8        2.98        2.93      2.43 o 
  -3   3   8      874.41      846.36     15.70 o 
  -2   3   8        3.87        4.21      1.88 o 
  -1   3   8      531.63      557.11     14.11 o 
   0   3   8     2637.26     2436.90     23.29 o 
   1   3   8     3596.44     3544.47     25.76 o 
   2   3   8        3.00        5.36      1.87 o 
   3   3   8        6.17       -0.38      2.11 o 
   4   3   8      238.77      240.81      8.67 o 
   5   3   8      265.32      229.95     11.89 o 
   6   3   8      139.84      142.68     12.66 o 
   7   3   8      363.86      393.84     41.73 o 
  -9   4   8        2.35       -0.28      4.39 o 
  -8   4   8       19.66       15.82      5.86 o 
  -7   4   8        2.08       -0.67      3.72 o 
  -6   4   8        0.87       -1.78      2.92 o 
  -5   4   8      739.60      745.90     22.62 o 
  -4   4   8      918.99      846.07     17.82 o 
  -3   4   8      926.61      910.61     15.32 o 
  -2   4   8      393.00      447.59     10.43 o 
  -1   4   8      426.20      414.81      9.82 o 
   0   4   8      822.56      831.73     16.92 o 
   1   4   8      807.85      830.67     18.09 o 
   2   4   8     1352.89     1390.89     19.57 o 
   3   4   8     1499.78     1543.02     25.88 o 
   4   4   8        0.74        2.24      3.54 o 
   5   4   8       85.10      101.76     11.16 o 
   6   4   8      374.38      355.43     26.07 o 
  -8   5   8       73.49       63.05     13.60 o 
  -7   5   8        0.17        0.66      4.40 o 
  -6   5   8       79.82       75.69      9.97 o 
  -5   5   8       24.51       41.18      7.12 o 
  -4   5   8      277.18      258.63     11.19 o 
  -3   5   8      145.07      163.34     15.49 o 
  -2   5   8     1178.44     1162.58     18.42 o 
  -1   5   8       81.59       79.70      5.59 o 
   0   5   8        8.18       10.05      2.79 o 
   1   5   8      489.71      473.32     11.82 o 
   2   5   8      267.49      248.44      9.11 o 
   3   5   8      122.75      126.25      8.85 o 
   4   5   8      143.30      196.75     11.32 o 
   5   5   8        1.87        4.17      5.68 o 
   6   5   8       19.01       16.23      7.92 o 
  -7   6   8       24.23       26.21      9.94 o 
  -6   6   8       91.28       82.73     13.74 o 
  -5   6   8       71.33       70.26     12.06 o 
  -4   6   8        6.99        6.17      3.31 o 
  -3   6   8      133.82      112.47      7.33 o 
  -2   6   8       10.25       13.67      3.49 o 
  -1   6   8       55.87       49.27      8.35 o 
   0   6   8      106.77      115.28      7.26 o 
   1   6   8        1.82        7.60      2.87 o 
   2   6   8        0.26        4.01      3.25 o 
   3   6   8       19.67       19.02      6.22 o 
   4   6   8       88.09       84.08      8.99 o 
   5   6   8        0.16       -0.28      5.70 o 
  -6   7   8        5.87        6.29      4.42 o 
  -5   7   8        0.45       -3.26      3.36 o 
  -4   7   8      197.37      167.72     14.19 o 
  -3   7   8      113.16      102.42      8.51 o 
  -2   7   8        9.98        5.33      5.29 o 
  -1   7   8        6.26        4.95      3.11 o 
   0   7   8        1.06       -3.96      2.82 o 
   1   7   8        5.61        5.10      3.45 o 
   2   7   8       35.58       37.83      6.56 o 
   3   7   8       25.92       30.52      6.66 o 
  -3   8   8       25.06       26.59      7.24 o 
  -2   8   8       17.48       25.60     11.34 o 
  -1   8   8        4.78        7.11      5.52 o 
   0   8   8        2.49       -1.28      4.40 o 
   1   8   8        0.92        4.86      7.63 o 
 -10   1   9        0.79       -1.79      3.64 o 
  -9   1   9       16.40       23.89      6.79 o 
  -8   1   9       36.46       15.83      6.20 o 
  -7   1   9      225.85      192.09     11.25 o 
  -6   1   9      800.42      743.61     17.55 o 
  -5   1   9       22.66       31.31      3.27 o 
  -4   1   9      196.64      244.70      7.01 o 
  -3   1   9      104.75      115.43      4.91 o 
  -2   1   9      464.32      487.47      7.27 o 
  -1   1   9     2010.85     2113.66     15.95 o 
   0   1   9      648.74      691.45      7.19 o 
   1   1   9       81.33      108.63      4.16 o 
   2   1   9        3.62        2.49      1.68 o 
   3   1   9        1.95        9.74      3.21 o 
   4   1   9        0.47       -1.26      2.40 o 
   5   1   9       35.87       26.96      4.94 o 
   6   1   9        0.64       -0.87      4.24 o 
   7   1   9       51.72       49.19      9.38 o 
 -10   2   9       50.80       22.86      7.37 o 
  -9   2   9      233.22      256.33     24.53 o 
  -8   2   9      123.73      125.71     11.93 o 
  -7   2   9      628.10      608.15     21.01 o 
  -6   2   9        0.72        2.63      3.19 o 
  -5   2   9      349.56      357.35     11.59 o 
  -4   2   9      348.50      339.47     10.54 o 
  -3   2   9      581.22      641.98     12.79 o 
  -2   2   9       12.28       42.34      2.52 o 
  -1   2   9     1918.60     1864.51     15.35 o 
   0   2   9       28.90       16.35      1.79 o 
   1   2   9       12.94       15.04      1.85 o 
   2   2   9       49.90       53.65      3.97 o 
   3   2   9       47.77       55.33      7.97 o 
   4   2   9        4.78        4.11      3.31 o 
   5   2   9       59.15       68.74      7.07 o 
   6   2   9        3.22        9.90      5.45 o 
   7   2   9        6.58        4.42      6.68 o 
 -10   3   9       40.58       49.25      9.70 o 
  -9   3   9       97.71      103.93     12.61 o 
  -8   3   9       25.91       16.69     10.66 o 
  -7   3   9       79.48       67.87      9.20 o 
  -6   3   9      673.02      589.47     20.18 o 
  -5   3   9     1060.57      945.80     18.00 o 
  -4   3   9       13.45        7.78      2.88 o 
  -3   3   9       47.21       38.67      3.72 o 
  -2   3   9       54.65       41.80      5.61 o 
  -1   3   9        1.60        0.32      1.53 o 
   0   3   9      945.69      953.49     13.33 o 
   1   3   9     2339.49     2438.96     26.29 o 
   2   3   9      152.21      148.12      6.26 o 
   3   3   9      135.95      115.61      6.20 o 
   4   3   9       36.35       33.23      5.24 o 
   5   3   9       23.10       14.33      4.49 o 
   6   3   9      434.35      436.78     19.70 o 
   7   3   9       72.15       72.90     23.08 o 
  -9   4   9       72.17       69.43     10.82 o 
  -8   4   9      182.38      196.95     29.17 o 
  -7   4   9      282.59      292.42     16.16 o 
  -6   4   9       35.51       31.26      6.58 o 
  -5   4   9       52.02       46.84     14.92 o 
  -4   4   9       38.70       27.49      6.40 o 
  -3   4   9      130.52      138.27      6.54 o 
  -2   4   9      699.63      642.87     12.66 o 
  -1   4   9     1716.95     1624.50     24.46 o 
   0   4   9      450.13      424.03     10.09 o 
   1   4   9     1625.89     1706.46     23.04 o 
   2   4   9     1374.76     1378.41     23.82 o 
   3   4   9      267.59      261.35     10.76 o 
   4   4   9      199.51      213.04     14.21 o 
   5   4   9      466.02      523.84     21.72 o 
   6   4   9      124.27      108.26     17.87 o 
  -8   5   9        0.15        0.91      4.84 o 
  -7   5   9       89.92       89.65     11.31 o 
  -6   5   9      897.17      876.67     27.62 o 
  -5   5   9       10.22        4.54      5.50 o 
  -4   5   9      238.11      242.11      9.35 o 
  -3   5   9      629.74      659.03     14.28 o 
  -2   5   9       76.32       68.97      7.52 o 
  -1   5   9      193.12      188.66      7.63 o 
   0   5   9     1045.44     1006.08     17.67 o 
   1   5   9      849.61      850.72     16.11 o 
   2   5   9      149.08      165.70      9.62 o 
   3   5   9      525.28      547.54     16.51 o 
   4   5   9      131.35      144.57     13.11 o 
   5   5   9       96.38       95.48     12.21 o 
  -7   6   9      610.99      670.89     26.90 o 
  -6   6   9       21.74       17.02      7.24 o 
  -5   6   9      511.51      484.89     16.10 o 
  -4   6   9      452.58      453.24     14.27 o 
  -3   6   9       23.99       18.87      3.86 o 
  -2   6   9      323.73      333.68     20.77 o 
  -1   6   9      556.39      535.40     13.67 o 
   0   6   9       82.28       82.01      8.82 o 
   1   6   9      140.27      142.23      7.96 o 
   2   6   9      119.72      138.16     12.48 o 
   3   6   9        3.59        8.92      7.01 o 
   4   6   9       69.09       65.05     10.84 o 
  -6   7   9     1218.76     1264.38     28.84 o 
  -5   7   9       48.51       28.34      7.24 o 
  -4   7   9        3.06       10.29      3.98 o 
  -3   7   9      400.20      421.23     27.34 o 
  -2   7   9      258.75      263.11     11.16 o 
  -1   7   9      158.86      164.83      9.21 o 
   0   7   9      432.05      489.67     20.89 o 
   1   7   9      145.69      137.83     10.56 o 
   2   7   9        2.52        4.74      7.42 o 
   3   7   9      376.86      402.15     16.79 o 
  -3   8   9        0.39        3.87      5.13 o 
  -2   8   9      282.61      280.98     31.95 o 
  -1   8   9      379.60      370.04     19.29 o 
   0   8   9       89.47       97.79     12.05 o 
 -10   0  10       15.95       15.22      9.19 o 
  -9   0  10      308.56      282.40     15.80 o 
  -8   0  10        2.93        5.19      4.06 o 
  -7   0  10       71.36       62.42      6.71 o 
  -6   0  10      529.77      593.60     28.68 o 
  -5   0  10     2815.82     2745.40     60.60 o 
  -4   0  10     2538.25     2800.29     56.49 o 
  -3   0  10      685.19      687.62     23.06 o 
  -2   0  10     1936.37     2665.91     37.01 o 
  -1   0  10     1966.56     2005.55     23.84 o 
   0   0  10     4592.63     4866.42     69.10 o 
   1   0  10     8593.46     8158.08    105.43 o 
   2   0  10     6631.91     6375.18     91.97 o 
   3   0  10       55.88       31.62      5.59 o 
   4   0  10      577.81      646.78     19.69 o 
   5   0  10     1099.49     1064.16     40.06 o 
   6   0  10       85.57       69.40     14.17 o 
   7   0  10      964.34      969.18     44.14 o 
 -10   1  10      528.38      531.24     18.87 o 
  -9   1  10      123.41      140.12     13.35 o 
  -8   1  10       11.77       17.63      6.76 o 
  -7   1  10      414.85      390.71     13.77 o 
  -6   1  10     1603.69     1566.40     26.23 o 
  -5   1  10        0.71       -0.11      1.85 o 
  -4   1  10     2256.24     2388.33     24.97 o 
  -3   1  10      636.65      548.77     17.39 o 
  -2   1  10      643.04      589.57      8.30 o 
  -1   1  10     2053.33     1895.19     15.18 o 
   0   1  10     3508.38     3368.85     26.30 o 
   1   1  10      293.32      278.75      6.45 o 
   2   1  10      306.37      340.96     10.43 o 
   3   1  10     1363.54     1327.57     22.26 o 
   4   1  10      176.20      176.53      8.04 o 
   5   1  10      320.57      319.32     15.95 o 
   6   1  10      754.80      791.78     26.19 o 
   7   1  10      178.99      180.46     15.77 o 
 -10   2  10        0.17       -5.74      4.55 o 
  -9   2  10      224.64      228.00     20.62 o 
  -8   2  10      614.59      590.25     22.36 o 
  -7   2  10      183.17      217.17     13.34 o 
  -6   2  10     1045.48     1044.52     26.19 o 
  -5   2  10     4087.56     4097.12     41.32 o 
  -4   2  10      851.96      872.54     16.03 o 
  -3   2  10     1525.92     1552.26     18.42 o 
  -2   2  10      714.04      496.28      7.62 o 
  -1   2  10     1259.79     1173.51     11.92 o 
   0   2  10      373.29      390.28      6.43 o 
   1   2  10     1365.13     1360.46     28.10 o 
   2   2  10      634.64      598.88     12.61 o 
   3   2  10      135.07      122.02      7.74 o 
   4   2  10        5.82       25.82      9.75 o 
   5   2  10       71.30       63.97      7.23 o 
   6   2  10       23.13       15.33      6.19 o 
   7   2  10      439.06      478.00     33.80 o 
 -10   3  10      265.17      276.99     19.40 o 
  -9   3  10      110.27       99.74     12.33 o 
  -8   3  10       17.60       14.14      6.26 o 
  -7   3  10      295.05      260.68     25.59 o 
  -6   3  10      506.64      567.99     33.32 o 
  -5   3  10      203.51      176.33     12.58 o 
  -4   3  10     2532.33     2607.20     31.74 o 
  -3   3  10      395.64      415.46      9.77 o 
  -2   3  10      313.83      325.44      8.34 o 
  -1   3  10     1739.10     1542.12     18.36 o 
   0   3  10     1905.74     1829.54     20.06 o 
   1   3  10       47.88       41.79      6.44 o 
   2   3  10      191.82      201.55      7.23 o 
   3   3  10      617.76      664.81     16.99 o 
   4   3  10       38.18       56.13      6.44 o 
   5   3  10       15.67       19.31      6.46 o 
   6   3  10      437.66      409.49     19.64 o 
  -9   4  10        1.39       -2.61      5.98 o 
  -8   4  10      132.90      128.39     17.18 o 
  -7   4  10      126.20      119.57     11.82 o 
  -6   4  10      164.23      131.26     13.26 o 
  -5   4  10       42.03       31.40      4.98 o 
  -4   4  10       85.96       74.08      8.06 o 
  -3   4  10      257.49      280.39      9.47 o 
  -2   4  10      575.72      552.31     11.91 o 
  -1   4  10      281.60      308.71      8.83 o 
   0   4  10      210.51      193.44      7.14 o 
   1   4  10      741.67      728.34     21.92 o 
   2   4  10      872.44      879.68     19.11 o 
   3   4  10       15.22        6.58      4.44 o 
   4   4  10      448.47      451.67     19.97 o 
   5   4  10      258.14      291.30     17.74 o 
   6   4  10       17.17       14.32      9.01 o 
  -8   5  10        1.47        0.30      5.06 o 
  -7   5  10        0.38       -0.83      4.13 o 
  -6   5  10      864.30      895.98     28.11 o 
  -5   5  10      102.44       92.77     10.29 o 
  -4   5  10       19.12       18.29      3.73 o 
  -3   5  10      323.91      317.52     11.51 o 
  -2   5  10      678.93      634.98     19.86 o 
  -1   5  10        0.50        1.38      2.49 o 
   0   5  10      327.34      334.40     10.19 o 
   1   5  10        0.89       -4.99      3.77 o 
   2   5  10        5.43        9.77      3.84 o 
   3   5  10      552.72      540.14     22.18 o 
   4   5  10       22.60       16.91      6.82 o 
   5   5  10       60.09       64.09     10.70 o 
  -7   6  10       19.80       26.37      7.95 o 
  -6   6  10       86.36       86.86     11.57 o 
  -5   6  10      179.13      198.18     11.39 o 
  -4   6  10       66.40       70.96      6.55 o 
  -3   6  10        3.41        6.37      3.05 o 
  -2   6  10       34.10       29.09      4.47 o 
  -1   6  10       90.77       85.44      7.25 o 
   0   6  10        0.01        2.79      2.70 o 
   1   6  10        7.60       10.30      4.10 o 
   2   6  10       46.22       38.33      6.44 o 
   3   6  10        1.70       -2.38      4.09 o 
   4   6  10       43.52       37.32      8.94 o 
  -6   7  10       15.93       19.04      5.45 o 
  -5   7  10      214.12      202.63     12.25 o 
  -4   7  10       94.14      109.63     10.70 o 
  -3   7  10        7.02        4.74      3.30 o 
  -2   7  10        6.16        0.66      4.36 o 
  -1   7  10       20.98       20.98      4.45 o 
   0   7  10        1.17        3.45      3.84 o 
   1   7  10       61.77       58.17      8.06 o 
   2   7  10       19.13       20.53      7.39 o 
  -2   8  10        6.24        4.27      5.22 o 
  -1   8  10        2.74        1.99      5.55 o 
 -10   1  11       40.75       28.52      5.97 o 
  -9   1  11        0.80        8.50      5.40 o 
  -8   1  11        1.66        2.34      3.37 o 
  -7   1  11       31.89       17.95      5.27 o 
  -6   1  11        0.02       -1.50      2.26 o 
  -5   1  11      433.74      416.42     10.08 o 
  -4   1  11       12.33        9.13      2.84 o 
  -3   1  11     1273.05     1364.76     14.51 o 
  -2   1  11      854.15      812.49     10.12 o 
  -1   1  11     1143.11     1267.05     12.06 o 
   0   1  11       32.78       21.12      2.37 o 
   1   1  11     1255.19     1102.93     23.08 o 
   2   1  11      147.59      145.95      7.48 o 
   3   1  11       16.81       11.66      4.09 o 
   4   1  11       57.41       44.30      5.10 o 
   5   1  11       95.21       87.73     10.35 o 
   6   1  11        6.18       11.66      6.52 o 
 -10   2  11        0.74       -1.05      4.95 o 
  -9   2  11      421.76      361.25     18.97 o 
  -8   2  11      161.01      169.28     15.36 o 
  -7   2  11        3.54        5.03      3.90 o 
  -6   2  11        0.75        3.34      4.01 o 
  -5   2  11      220.00      234.87      8.94 o 
  -4   2  11      183.50      169.02     12.56 o 
  -3   2  11     1615.18     1531.54     15.61 o 
  -2   2  11       62.24       50.18      2.91 o 
  -1   2  11      355.29      376.50      6.79 o 
   0   2  11      261.85      292.18      9.38 o 
   1   2  11       44.92       49.87      4.82 o 
   2   2  11       31.22       35.72      4.79 o 
   3   2  11       17.65       15.45      3.88 o 
   4   2  11        9.78       14.15      4.40 o 
   5   2  11       75.97       75.32      7.75 o 
   6   2  11       32.48       18.26      7.66 o 
 -10   3  11       49.48       45.90      9.93 o 
  -9   3  11       44.57       51.79      9.72 o 
  -8   3  11      187.65      170.26     14.19 o 
  -7   3  11     1161.32     1086.15     30.96 o 
  -6   3  11       50.31       38.90      6.78 o 
  -5   3  11      355.37      317.14     11.25 o 
  -4   3  11      610.50      674.26     29.77 o 
  -3   3  11      140.09      147.84      6.38 o 
  -2   3  11       57.99       54.28      4.23 o 
  -1   3  11      987.77     1014.12     14.75 o 
   0   3  11     1729.89     1725.34     33.35 o 
   1   3  11      183.61      198.92      8.70 o 
   2   3  11        7.49        1.18      4.21 o 
   3   3  11        1.79        4.60      4.45 o 
   4   3  11        3.28       -0.98      3.72 o 
   5   3  11      580.65      583.71     27.25 o 
   6   3  11       97.75      124.86     19.97 o 
  -9   4  11       98.66      102.81     22.72 o 
  -8   4  11       93.91      125.41     13.02 o 
  -7   4  11       51.30       53.42      8.80 o 
  -6   4  11       34.97       25.71      6.04 o 
  -5   4  11      208.74      192.24      9.54 o 
  -4   4  11       15.98       13.46      3.15 o 
  -3   4  11      429.55      399.89     13.31 o 
  -2   4  11     1028.09      988.97     16.31 o 
  -1   4  11      362.50      352.02     10.41 o 
   0   4  11      488.44      477.24     13.71 o 
   1   4  11     1044.73     1072.26     33.18 o 
   2   4  11       39.66       55.00      8.28 o 
   3   4  11      125.10      117.68     18.83 o 
   4   4  11      485.41      483.12     20.72 o 
   5   4  11      234.29      247.13     16.86 o 
  -8   5  11      191.94      183.67     16.38 o 
  -7   5  11      932.65      924.11     54.94 o 
  -6   5  11        0.20       -1.62      8.47 o 
  -5   5  11       87.76       77.48      7.60 o 
  -4   5  11      208.78      235.57      9.12 o 
  -3   5  11       34.82       30.16      4.70 o 
  -2   5  11     1221.09     1214.67     19.67 o 
  -1   5  11     1773.12     1776.93     25.43 o 
   0   5  11     1009.44      994.60     21.34 o 
   1   5  11       16.88       14.42      3.92 o 
   2   5  11      204.76      211.37     10.91 o 
   3   5  11       59.45       83.60     10.68 o 
   4   5  11        0.03        2.32      5.42 o 
   5   5  11      461.27      510.28     46.50 o 
  -7   6  11        0.23       -3.83      5.66 o 
  -6   6  11      817.82      844.93     22.71 o 
  -5   6  11       64.61       60.84      7.30 o 
  -4   6  11       28.65       18.61      4.28 o 
  -3   6  11      448.40      474.31     17.67 o 
  -2   6  11      574.37      600.73     17.31 o 
  -1   6  11       22.10       15.89      3.70 o 
   0   6  11      825.18      860.82     21.42 o 
   1   6  11        6.40       11.46      5.44 o 
   2   6  11      160.36      150.11     11.17 o 
   3   6  11       94.00       98.50     12.20 o 
  -5   7  11       92.96      106.32     13.82 o 
  -4   7  11      115.07      116.67      9.14 o 
  -3   7  11       88.14       90.30      7.76 o 
  -2   7  11       99.12       90.00      7.57 o 
  -1   7  11      742.99      738.42     21.11 o 
   0   7  11      430.76      420.81     28.74 o 
   1   7  11       75.08       61.94      8.46 o 
   2   7  11        4.34        9.60      5.33 o 
 -10   0  12      126.00      159.67     14.42 o 
  -9   0  12      507.99      472.25     25.90 o 
  -8   0  12      277.59      304.36     15.68 o 
  -7   0  12      138.32      149.34      9.64 o 
  -6   0  12        4.63        5.77      5.80 o 
  -5   0  12       84.07       76.64     11.92 o 
  -4   0  12     2730.34     2638.37     55.64 o 
  -3   0  12     2693.92     2216.48     37.01 o 
  -2   0  12     3119.74     2985.01     35.01 o 
  -1   0  12        1.52        3.46      1.50 o 
   0   0  12     3791.31     3828.80     62.04 o 
   1   0  12     2635.47     2536.63     50.36 o 
   2   0  12       48.23       84.46     10.99 o 
   3   0  12     1325.57     1474.83     30.62 o 
   4   0  12     1250.07     1303.17     30.19 o 
   5   0  12       22.85       37.81     11.02 o 
   6   0  12      895.83      837.14     39.85 o 
 -10   1  12      144.54      166.71     12.24 o 
  -9   1  12       39.78       43.98      8.64 o 
  -8   1  12      181.85      199.42     11.43 o 
  -7   1  12     1203.37     1175.59     24.40 o 
  -6   1  12      201.40      197.09     10.35 o 
  -5   1  12     1063.45     1020.75     16.29 o 
  -4   1  12      896.57      768.31     13.34 o 
  -3   1  12        7.98        2.74      1.63 o 
  -2   1  12      663.77      604.39      8.89 o 
  -1   1  12     3692.05     3879.84     25.87 o 
   0   1  12      959.35      989.76     16.81 o 
   1   1  12      833.22      820.37     16.30 o 
   2   1  12     1245.41     1247.28     21.53 o 
   3   1  12       25.65       48.59      5.78 o 
   4   1  12        1.85        4.50      3.22 o 
   5   1  12     1443.22     1353.64     33.65 o 
   6   1  12       60.92       50.57     16.22 o 
 -10   2  12      270.15      218.01     27.15 o 
  -9   2  12      660.50      664.99     25.61 o 
  -8   2  12      624.76      585.43     34.44 o 
  -7   2  12      603.28      563.53     20.76 o 
  -6   2  12     1085.10     1093.68     27.26 o 
  -5   2  12      675.45      673.30     21.24 o 
  -4   2  12     1000.92     1050.32     18.67 o 
  -3   2  12      723.86      679.46     10.16 o 
  -2   2  12     2020.71     2129.44     18.56 o 
  -1   2  12       73.48       75.41      4.04 o 
   0   2  12      707.11      649.61     11.67 o 
   1   2  12      388.62      372.30     10.96 o 
   2   2  12      180.36      182.28     22.80 o 
   3   2  12       78.88       81.00      7.29 o 
   4   2  12       92.17       95.68      8.16 o 
   5   2  12        0.51       -0.78      3.90 o 
   6   2  12      284.83      263.92     17.73 o 
  -9   3  12       30.79       26.43     10.62 o 
  -8   3  12      192.65      159.88     13.96 o 
  -7   3  12     1118.49     1159.32     62.01 o 
  -6   3  12     1134.14     1083.08     28.20 o 
  -5   3  12      342.91      350.03     11.49 o 
  -4   3  12      918.46      934.48     19.50 o 
  -3   3  12      228.39      268.49     11.63 o 
  -2   3  12     1333.48     1242.02     20.21 o 
  -1   3  12      277.15      250.14      7.47 o 
   0   3  12      137.91      156.54      7.95 o 
   1   3  12      588.77      620.62     19.84 o 
   2   3  12     1212.93     1205.15     28.77 o 
   3   3  12        9.02        7.59      5.03 o 
   4   3  12       38.43       42.99     10.98 o 
   5   3  12      284.74      321.09     18.37 o 
  -9   4  12       22.47       13.46      6.35 o 
  -8   4  12       74.31       72.82     10.82 o 
  -7   4  12       46.23       43.52      8.38 o 
  -6   4  12      505.54      513.67     20.24 o 
  -5   4  12       97.23       98.88      7.67 o 
  -4   4  12       70.71       82.27      5.94 o 
  -3   4  12      126.45      141.02      6.88 o 
  -2   4  12      608.58      622.84     13.10 o 
  -1   4  12      108.37      121.65      7.06 o 
   0   4  12     1482.28     1478.00     25.14 o 
   1   4  12      155.06      161.83     10.16 o 
   2   4  12       35.25       33.49      6.96 o 
   3   4  12      556.86      558.78     21.44 o 
   4   4  12      346.53      332.62     17.87 o 
   5   4  12       11.36       -3.47      7.60 o 
  -8   5  12       24.58       32.92      8.25 o 
  -7   5  12      104.57       89.13     11.45 o 
  -6   5  12       38.64       47.47      8.31 o 
  -5   5  12      146.27      150.34      9.79 o 
  -4   5  12       50.57       48.72      5.19 o 
  -3   5  12      518.26      483.73     12.72 o 
  -2   5  12       15.61       13.02      4.61 o 
  -1   5  12      341.37      351.30     16.89 o 
   0   5  12      203.29      213.37     10.52 o 
   1   5  12       21.95       20.43      4.55 o 
   2   5  12      190.99      196.15     24.61 o 
   3   5  12      132.10      140.24     13.33 o 
   4   5  12        7.05       13.75     24.74 o 
  -7   6  12        3.83        8.30      6.24 o 
  -6   6  12      191.29      212.17     12.56 o 
  -5   6  12       13.05       10.50      4.33 o 
  -4   6  12        0.21        2.76      3.39 o 
  -3   6  12       14.68       20.44      4.32 o 
  -2   6  12      175.94      173.56      8.89 o 
  -1   6  12       37.99       35.21      6.44 o 
   0   6  12      182.78      189.32     11.27 o 
   1   6  12       59.76       40.93      6.52 o 
   2   6  12       53.01       44.55      8.92 o 
   3   6  12       58.51       62.34     24.83 o 
  -5   7  12       32.43       23.61      5.67 o 
  -4   7  12       11.35       11.11      3.89 o 
  -3   7  12       10.25        9.97      3.90 o 
  -2   7  12       10.80       13.73      4.15 o 
  -1   7  12        2.19        4.21      4.21 o 
   0   7  12       42.36       40.47      7.36 o 
   1   7  12      131.69      132.79     11.32 o 
 -10   1  13       30.74       34.60      6.95 o 
  -9   1  13       63.40       45.61     17.27 o 
  -8   1  13       94.88       88.71      8.62 o 
  -7   1  13       19.18       12.81      3.96 o 
  -6   1  13      158.15      149.90      7.19 o 
  -5   1  13      613.14      613.41     12.80 o 
  -4   1  13       91.13      105.65      6.54 o 
  -3   1  13     1370.78     1530.68     16.21 o 
  -2   1  13      122.52      123.61      5.40 o 
  -1   1  13       38.70       56.29      5.05 o 
   0   1  13       38.51       22.81      3.82 o 
   1   1  13      189.00      177.04      8.28 o 
   2   1  13      151.91      144.80     13.28 o 
   3   1  13      102.94       97.29      7.77 o 
   4   1  13       27.44       31.37      6.89 o 
   5   1  13      121.76      114.59     12.32 o 
   6   1  13        7.95       10.06      6.36 o 
 -10   2  13       26.66       27.89      9.70 o 
  -9   2  13       33.28       31.61      7.65 o 
  -8   2  13       34.83       19.73      8.39 o 
  -7   2  13      514.22      534.57     20.21 o 
  -6   2  13      258.64      287.38     14.94 o 
  -5   2  13      202.95      202.98      8.76 o 
  -4   2  13      341.91      360.32      9.66 o 
  -3   2  13      101.41      100.89      4.50 o 
  -2   2  13        0.24        1.26      1.53 o 
  -1   2  13      605.17      548.24     10.56 o 
   0   2  13      124.21      103.31      9.41 o 
   1   2  13      179.16      160.97      8.06 o 
   2   2  13       15.26       20.00      4.38 o 
   3   2  13        7.70        3.19      3.58 o 
   4   2  13        5.59        3.38      3.69 o 
   5   2  13       70.67       57.50      9.09 o 
  -9   3  13      183.52      192.62     28.56 o 
  -8   3  13      217.61      197.21     15.27 o 
  -7   3  13        6.74        4.52      4.49 o 
  -6   3  13       78.80       61.52      8.23 o 
  -5   3  13      228.77      247.93     10.10 o 
  -4   3  13       35.41       27.57      3.89 o 
  -3   3  13      265.47      278.79      8.69 o 
  -2   3  13      609.95      639.74     12.44 o 
  -1   3  13     1264.19     1257.98     21.88 o 
   0   3  13      251.50      275.85     13.56 o 
   1   3  13       13.19        8.87      4.12 o 
   2   3  13       65.56       53.56      8.09 o 
   3   3  13       14.84       29.06      6.74 o 
   4   3  13      259.84      261.87     22.45 o 
   5   3  13      302.97      337.02     18.73 o 
  -9   4  13       18.00       20.64      7.36 o 
  -8   4  13        0.69       -0.04      4.48 o 
  -7   4  13      198.71      194.16     14.72 o 
  -6   4  13       25.83       30.88     12.37 o 
  -5   4  13      114.08       93.41      6.53 o 
  -4   4  13      399.47      396.61     11.15 o 
  -3   4  13       72.64       66.80      5.36 o 
  -2   4  13       38.75       32.90      4.06 o 
  -1   4  13     1112.28     1155.01     22.61 o 
   0   4  13      126.37      125.18      8.38 o 
   1   4  13      940.49      875.67     25.32 o 
   2   4  13      495.83      543.92     20.84 o 
   3   4  13      335.69      374.22     18.71 o 
   4   4  13      155.33      138.71     13.77 o 
  -8   5  13      350.74      355.90     34.10 o 
  -7   5  13       92.84      115.78     12.89 o 
  -6   5  13       92.98      117.57      9.60 o 
  -5   5  13       88.52      100.67      7.28 o 
  -4   5  13       15.05       19.92      6.93 o 
  -3   5  13      170.73      182.49      8.53 o 
  -2   5  13     1456.95     1402.11     22.56 o 
  -1   5  13      344.27      367.21     13.64 o 
   0   5  13      124.24      122.35     11.10 o 
   1   5  13        5.13        5.01      4.83 o 
   2   5  13      312.39      322.57     25.54 o 
   3   5  13       49.71       44.52      8.86 o 
   4   5  13      571.86      605.72     27.57 o 
  -7   6  13      345.41      376.47     16.26 o 
  -6   6  13      538.21      572.09     19.16 o 
  -5   6  13        7.79       11.99      4.46 o 
  -4   6  13      364.01      379.33     12.75 o 
  -3   6  13      653.38      679.49     16.43 o 
  -2   6  13       80.60       89.85      8.78 o 
  -1   6  13      500.50      513.47     17.01 o 
   0   6  13       78.56       84.55      8.78 o 
   1   6  13       45.66       60.90      9.81 o 
   2   6  13       13.63       15.75      6.85 o 
  -5   7  13      300.78      323.16     15.02 o 
  -4   7  13       35.57       37.15      5.82 o 
  -3   7  13       74.89       72.01      7.22 o 
  -2   7  13      627.73      664.69     22.23 o 
  -1   7  13      329.81      347.56     15.45 o 
   0   7  13       61.42       49.28     10.26 o 
 -10   0  14      451.26      458.47     27.99 o 
  -9   0  14      215.07      232.66     22.81 o 
  -8   0  14       96.47      109.19     24.53 o 
  -7   0  14        8.60        7.89      7.04 o 
  -6   0  14       18.57       13.03      3.74 o 
  -5   0  14      396.95      449.24     24.44 o 
  -4   0  14      945.49      956.63     21.64 o 
  -3   0  14     1337.09     1391.47     27.81 o 
  -2   0  14      109.01      135.20      5.53 o 
  -1   0  14     1286.51     1180.64     31.23 o 
   0   0  14       70.55       54.11      8.26 o 
   1   0  14      409.06      412.63     15.53 o 
   2   0  14     1786.60     1864.99     63.17 o 
   3   0  14     1375.94     1415.17     31.77 o 
   4   0  14      217.13      214.18     35.33 o 
   5   0  14      954.16      934.64     41.62 o 
 -10   1  14        3.76        6.31      5.58 o 
  -9   1  14      531.52      471.84     21.60 o 
  -8   1  14      959.53      937.01     27.87 o 
  -7   1  14      862.21      859.13     27.59 o 
  -6   1  14       15.57       15.73      4.38 o 
  -5   1  14     1755.32     1728.70     22.64 o 
  -4   1  14      106.75      114.56      5.17 o 
  -3   1  14     1385.78     1418.94     15.83 o 
  -2   1  14     1394.71     1397.38     17.51 o 
  -1   1  14      393.55      360.61     10.53 o 
   0   1  14      349.67      388.93     11.35 o 
   1   1  14     1122.74     1127.95     20.52 o 
   2   1  14        1.38        1.27      3.11 o 
   3   1  14       31.03       35.90      4.69 o 
   4   1  14     1310.85     1228.04     21.97 o 
   5   1  14      192.72      165.46     14.38 o 
 -10   2  14      455.29      441.53     22.70 o 
  -9   2  14      242.47      241.09     17.06 o 
  -8   2  14      213.91      207.97     14.96 o 
  -7   2  14      714.77      690.73     24.83 o 
  -6   2  14       45.29       40.39      6.82 o 
  -5   2  14      620.37      596.00     15.07 o 
  -4   2  14     3618.56     3540.34     28.97 o 
  -3   2  14     2780.04     2710.91     23.39 o 
  -2   2  14        7.49        4.07      2.27 o 
  -1   2  14     2023.96     2038.98     26.01 o 
   0   2  14        6.29        2.43      2.70 o 
   1   2  14       31.70       25.01      4.31 o 
   2   2  14      601.28      661.05     19.18 o 
   3   2  14      188.83      198.37     10.83 o 
   4   2  14       29.13       24.28      5.52 o 
   5   2  14      139.67      124.44     12.74 o 
  -9   3  14      147.47      145.73     15.99 o 
  -8   3  14      612.54      621.76     24.38 o 
  -7   3  14        2.93        1.57      3.87 o 
  -6   3  14      361.90      398.55     17.22 o 
  -5   3  14        2.84       -0.17      2.44 o 
  -4   3  14       75.42       61.50      5.29 o 
  -3   3  14     1323.65     1280.90     18.91 o 
  -2   3  14     2596.01     2561.59     33.40 o 
  -1   3  14       69.44       70.91     10.29 o 
   0   3  14     1002.99     1015.36     26.44 o 
   1   3  14       13.72        8.87      4.53 o 
   2   3  14       25.61       26.76      6.76 o 
   3   3  14       73.62       63.70      9.52 o 
   4   3  14      870.20      884.62     28.78 o 
   5   3  14       20.23       12.57      7.06 o 
  -9   4  14       52.32       43.15     13.12 o 
  -8   4  14       52.74       52.36      9.55 o 
  -7   4  14       51.85       39.49     16.14 o 
  -6   4  14        0.59       -1.68      3.65 o 
  -5   4  14       58.36       62.40      7.03 o 
  -4   4  14       11.18        4.58      3.44 o 
  -3   4  14      492.72      483.23     12.17 o 
  -2   4  14       58.84       72.15      9.58 o 
  -1   4  14      744.95      812.38     19.11 o 
   0   4  14        7.36        2.32      4.64 o 
   1   4  14        1.46        2.54      4.02 o 
   2   4  14      422.69      403.98     18.67 o 
   3   4  14      535.68      518.53     34.01 o 
   4   4  14        1.22       -2.20      7.27 o 
  -8   5  14      123.46      115.28     16.35 o 
  -7   5  14        5.40        3.07      5.03 o 
  -6   5  14       28.44       22.92      6.54 o 
  -5   5  14       18.79       17.50      4.13 o 
  -4   5  14      142.02      145.70      8.27 o 
  -3   5  14        0.28        3.18      2.86 o 
  -2   5  14      300.23      285.92     12.37 o 
  -1   5  14      195.41      182.95     13.23 o 
   0   5  14       83.76       85.23     10.66 o 
   1   5  14        0.54        2.44      4.56 o 
   2   5  14      205.16      177.98     14.57 o 
   3   5  14        0.51        2.42      5.35 o 
  -6   6  14       57.87       57.41      7.85 o 
  -5   6  14       23.25       19.37      5.14 o 
  -4   6  14        0.58        4.66      3.49 o 
  -3   6  14      138.66      135.77     10.35 o 
  -2   6  14        0.01        3.10      3.77 o 
  -1   6  14      135.52      126.16     10.14 o 
   0   6  14       15.01       11.80     10.23 o 
   1   6  14        0.74        1.30      5.33 o 
   2   6  14        1.06       10.88      5.82 o 
  -4   7  14       10.81       12.19      4.42 o 
  -3   7  14       76.02       75.72      9.11 o 
  -2   7  14        4.59        3.04      4.54 o 
  -1   7  14       24.94       26.65      6.31 o 
 -10   1  15       17.70       24.14     10.14 o 
  -9   1  15       32.94       25.50      7.39 o 
  -8   1  15       93.05       83.74     11.60 o 
  -7   1  15       94.77       87.62      8.11 o 
  -6   1  15      195.00      169.05      8.24 o 
  -5   1  15       27.19       33.73      4.14 o 
  -4   1  15      349.24      331.44      8.13 o 
  -3   1  15      354.83      382.84      8.18 o 
  -2   1  15      183.90      172.20      7.57 o 
  -1   1  15      643.97      595.05     13.89 o 
   0   1  15       53.61       46.59      5.21 o 
   1   1  15       95.43       85.27      6.91 o 
   2   1  15      400.94      375.23     12.99 o 
   3   1  15       95.95       97.78      7.21 o 
   4   1  15       24.09       26.98      5.13 o 
   5   1  15       10.16        9.39      8.48 o 
 -10   2  15       65.78       64.97     11.10 o 
  -9   2  15        2.15        6.68      5.46 o 
  -8   2  15       95.84       87.83     10.86 o 
  -7   2  15        0.74       -0.28      4.10 o 
  -6   2  15       57.83       72.26      8.75 o 
  -5   2  15      586.43      584.86     13.25 o 
  -4   2  15      512.35      509.23     11.91 o 
  -3   2  15        3.43        1.65      2.27 o 
  -2   2  15       92.04       85.80      7.54 o 
  -1   2  15        1.04        2.16      3.39 o 
   0   2  15      335.48      289.92     34.86 o 
   1   2  15      573.94      616.83     16.64 o 
   2   2  15        6.73       12.18      4.31 o 
   3   2  15        0.59        4.39      4.06 o 
   4   2  15        3.06       -2.29      3.92 o 
   5   2  15      106.71       84.92     16.31 o 
  -9   3  15       89.75      101.14     12.88 o 
  -8   3  15        8.15        1.25      4.79 o 
  -7   3  15      339.94      345.86     18.95 o 
  -6   3  15       66.41       91.33     17.27 o 
  -5   3  15      441.97      445.80     12.08 o 
  -4   3  15       14.38       12.68      3.72 o 
  -3   3  15      492.29      481.85     14.50 o 
  -2   3  15      506.72      520.99     17.69 o 
  -1   3  15      108.78      121.03     10.32 o 
   0   3  15       68.52       61.27      8.20 o 
   1   3  15      659.23      709.45     25.50 o 
   2   3  15       66.85       55.23      8.92 o 
   3   3  15       73.82       62.93      9.47 o 
   4   3  15      187.69      175.52     18.60 o 
  -8   4  15      151.04      186.23     23.20 o 
  -7   4  15       74.87       68.68     10.08 o 
  -6   4  15       41.84       41.91      6.20 o 
  -5   4  15       52.91       42.17      5.34 o 
  -4   4  15      193.55      184.46      8.24 o 
  -3   4  15       14.70       14.60      5.06 o 
  -2   4  15      301.10      300.00     11.85 o 
  -1   4  15      184.95      185.42     35.19 o 
   0   4  15      236.67      225.09     13.98 o 
   1   4  15       52.97       52.61      8.55 o 
   2   4  15      417.62      429.39     20.00 o 
   3   4  15       51.58       38.11      8.60 o 
  -7   5  15       64.80       71.09      8.56 o 
  -6   5  15      339.51      381.42     16.62 o 
  -5   5  15       28.44       32.52      5.03 o 
  -4   5  15      149.40      144.95      8.39 o 
  -3   5  15      253.80      258.04     15.83 o 
  -2   5  15      220.48      193.03     11.12 o 
  -1   5  15      163.38      162.89     14.82 o 
   0   5  15      191.81      206.57     14.83 o 
   1   5  15      240.44      244.29     23.48 o 
   2   5  15       65.37       70.81     10.94 o 
   3   5  15      326.86      385.40     25.25 o 
  -6   6  15        6.31        8.28      4.51 o 
  -5   6  15      352.40      367.90     15.13 o 
  -4   6  15      228.13      249.05     13.13 o 
  -3   6  15       30.88       23.49      6.37 o 
  -2   6  15      556.07      583.18     20.67 o 
  -1   6  15      240.80      316.20     27.33 o 
   0   6  15      105.39      122.43     13.33 o 
   1   6  15       92.00       92.63     12.16 o 
 -10   0  16       26.74       23.43      7.77 o 
  -9   0  16      228.23      244.61     19.76 o 
  -8   0  16      284.04      277.96     15.53 o 
  -7   0  16      346.81      315.83     15.46 o 
  -6   0  16       88.76       87.75     12.75 o 
  -5   0  16     1162.44     1176.64     21.04 o 
  -4   0  16      469.43      449.23     16.04 o 
  -3   0  16      449.18      467.17     20.57 o 
  -2   0  16     1666.67     1692.62     40.36 o 
  -1   0  16      152.39      176.00     13.75 o 
   0   0  16      984.87      911.76     30.42 o 
   1   0  16     3197.78     3258.34     58.23 o 
   2   0  16      611.37      645.25     21.47 o 
   3   0  16       22.38       28.40     12.78 o 
   4   0  16      345.01      352.20     17.80 o 
 -10   1  16      336.74      351.92     16.69 o 
  -9   1  16      473.46      471.72     22.01 o 
  -8   1  16       19.60       14.29      5.13 o 
  -7   1  16       68.40       90.54      8.22 o 
  -6   1  16       43.50       49.53      5.11 o 
  -5   1  16        0.15        1.10      2.12 o 
  -4   1  16     1937.03     1994.93     21.05 o 
  -3   1  16     2748.42     2682.02     44.71 o 
  -2   1  16      435.04      443.53     12.23 o 
  -1   1  16      195.87      212.98      8.87 o 
   0   1  16        6.17       -0.23      2.56 o 
   1   1  16      318.50      366.48     12.60 o 
   2   1  16      497.53      501.83     25.13 o 
   3   1  16     1500.22     1448.43     38.36 o 
   4   1  16      224.82      236.80     24.83 o 
  -9   2  16      152.59      121.43     22.88 o 
  -8   2  16      449.58      408.76     19.36 o 
  -7   2  16      166.36      169.16     13.09 o 
  -6   2  16      169.49      197.66      9.83 o 
  -5   2  16     1247.64     1347.59     20.81 o 
  -4   2  16     1439.57     1473.99     20.95 o 
  -3   2  16       33.76       31.83      5.03 o 
  -2   2  16     1551.42     1541.32     31.83 o 
  -1   2  16       17.11        5.65      8.11 o 
   0   2  16       26.37       27.49     10.54 o 
   1   2  16      587.30      586.26     20.77 o 
   2   2  16      369.43      321.78     16.37 o 
   3   2  16        6.43        4.62      4.96 o 
   4   2  16      167.71      156.71     14.32 o 
  -9   3  16      178.09      159.82     16.25 o 
  -8   3  16       48.59       36.68      8.27 o 
  -7   3  16        1.65       14.37      5.50 o 
  -6   3  16      715.60      729.13     29.48 o 
  -5   3  16        0.44        0.82      2.63 o 
  -4   3  16      591.31      576.10     13.45 o 
  -3   3  16      618.58      617.63     16.73 o 
  -2   3  16        6.45        3.98      4.62 o 
  -1   3  16      618.35      584.36     24.04 o 
   0   3  16       55.56       55.95      8.50 o 
   1   3  16        7.07       -1.81      4.27 o 
   2   3  16      178.30      174.64     15.60 o 
   3   3  16      877.04      802.67     51.83 o 
   4   3  16       38.28       47.91      9.59 o 
  -8   4  16       24.60        8.74      6.13 o 
  -7   4  16       34.05       32.82     12.21 o 
  -6   4  16      119.20      137.40     15.11 o 
  -5   4  16       97.31      116.29      7.57 o 
  -4   4  16      109.64      119.32      8.92 o 
  -3   4  16        0.67       -2.11      5.66 o 
  -2   4  16      587.15      584.30     21.17 o 
  -1   4  16        0.64        1.81      3.78 o 
   0   4  16        8.82        0.35      5.81 o 
   1   4  16      152.93      168.69     14.38 o 
   2   4  16      410.17      390.26     22.46 o 
   3   4  16       26.84        6.28      7.09 o 
  -7   5  16        6.82        6.48      4.50 o 
  -6   5  16       48.55       58.98      7.57 o 
  -5   5  16        7.37        5.44      3.45 o 
  -4   5  16       99.94       93.40      8.92 o 
  -3   5  16      191.37      179.86     11.16 o 
  -2   5  16      109.17       93.13     10.78 o 
  -1   5  16        8.92        2.96      4.69 o 
   0   5  16       41.18       40.25      8.30 o 
   1   5  16      143.64      169.02     25.45 o 
   2   5  16       44.77       37.62      8.93 o 
  -6   6  16        1.73        2.65      4.08 o 
  -5   6  16        2.18       13.85      6.38 o 
  -4   6  16       81.65       76.09     13.04 o 
  -3   6  16       91.19      102.75      9.81 o 
  -2   6  16       56.90       68.83      8.46 o 
  -1   6  16       18.29       24.10     16.64 o 
   0   6  16       64.15       66.27     10.75 o 
  -9   1  17        5.89       12.70      5.39 o 
  -8   1  17       11.19        0.73      4.40 o 
  -7   1  17      164.08      125.76     11.38 o 
  -6   1  17       44.35       54.15      6.25 o 
  -5   1  17       18.05       12.70      2.77 o 
  -4   1  17       53.02       62.16      5.27 o 
  -3   1  17        4.34        4.98      3.03 o 
  -2   1  17      197.26      198.96     11.75 o 
  -1   1  17       94.72       84.42      6.57 o 
   0   1  17        2.53        7.25      3.43 o 
   1   1  17      149.30      142.36     11.76 o 
   2   1  17      109.65       91.99      8.32 o 
   3   1  17        0.22        5.09      3.82 o 
   4   1  17        4.44        0.39      4.42 o 
  -9   2  17       77.76       77.82     11.32 o 
  -8   2  17      122.39      121.82     12.52 o 
  -7   2  17      256.07      211.87     13.92 o 
  -6   2  17        0.77        1.60      3.03 o 
  -5   2  17      678.92      678.16     14.82 o 
  -4   2  17       73.05       90.78      7.65 o 
  -3   2  17      264.56      228.50     12.86 o 
  -2   2  17      120.35      110.95     10.07 o 
  -1   2  17        7.80        4.85      4.24 o 
   0   2  17       32.15       31.85      6.62 o 
   1   2  17      491.85      470.25     19.35 o 
   2   2  17       13.57        5.73      5.16 o 
   3   2  17       22.96       28.82     11.34 o 
   4   2  17        4.98        3.30      6.05 o 
  -9   3  17        8.06        3.77      8.86 o 
  -8   3  17      297.86      332.06     18.41 o 
  -7   3  17       84.17       89.97     28.14 o 
  -6   3  17      117.04      101.04      8.57 o 
  -5   3  17       17.21        9.94      3.49 o 
  -4   3  17      117.19      115.19     10.51 o 
  -3   3  17      127.53      125.08     10.90 o 
  -2   3  17       10.09        7.23      5.66 o 
  -1   3  17       83.93       72.28      9.30 o 
   0   3  17      406.48      405.04     18.41 o 
   1   3  17        8.72        6.55      5.61 o 
   2   3  17       78.38       61.95     10.75 o 
   3   3  17      135.48      114.73     13.09 o 
  -8   4  17        1.33        6.68      5.97 o 
  -7   4  17       31.56       35.54      9.12 o 
  -6   4  17      180.50      207.65     11.59 o 
  -5   4  17      151.03      139.82     10.09 o 
  -4   4  17        1.56       -2.40      3.29 o 
  -3   4  17        1.90        0.57      4.12 o 
  -2   4  17       90.53       82.98     12.24 o 
  -1   4  17        0.95       -4.79      8.17 o 
   0   4  17      293.34      284.04     21.82 o 
   1   4  17      350.70      345.67     18.29 o 
   2   4  17      124.75      137.84     22.45 o 
  -7   5  17       63.84       98.22     11.39 o 
  -6   5  17      168.61      199.89     12.19 o 
  -5   5  17      102.90       68.14      8.19 o 
  -4   5  17      174.94      185.33     11.81 o 
  -3   5  17      117.01      100.84      9.17 o 
  -2   5  17       23.29       24.18      9.02 o 
  -1   5  17      231.22      297.71     17.24 o 
   0   5  17      115.57      123.19     13.20 o 
   1   5  17       69.58       63.28     10.71 o 
  -5   6  17      630.18      695.03     26.92 o 
  -4   6  17       17.74       32.42      6.75 o 
  -3   6  17       22.74       33.11     17.41 o 
  -2   6  17      375.97      421.98     20.97 o 
  -1   6  17       19.32       21.90      7.49 o 
  -9   0  18      265.67      296.92     22.07 o 
  -8   0  18      117.52      127.42     12.49 o 
  -7   0  18      359.46      387.59     27.30 o 
  -6   0  18       23.72       27.42      5.03 o 
  -5   0  18      528.61      548.54     16.66 o 
  -4   0  18       19.96       14.41      6.01 o 
  -3   0  18      413.86      413.27     20.39 o 
  -2   0  18      184.30      187.20     14.26 o 
  -1   0  18        8.46        8.32      5.20 o 
   0   0  18      534.81      520.86     23.83 o 
   1   0  18     1231.80     1136.26     29.29 o 
   2   0  18       19.84       18.39      6.22 o 
   3   0  18      507.68      492.79     21.05 o 
  -9   1  18       16.88        4.88      3.98 o 
  -8   1  18      244.78      289.34     17.10 o 
  -7   1  18      282.79      270.99     14.96 o 
  -6   1  18       42.39       38.52      4.19 o 
  -5   1  18      663.66      700.49     17.08 o 
  -4   1  18      849.87      875.56     18.42 o 
  -3   1  18       36.72       35.90      5.01 o 
  -2   1  18      221.56      229.52      9.77 o 
  -1   1  18       13.24        6.39      6.54 o 
   0   1  18      695.48      754.87     21.21 o 
   1   1  18      607.51      584.35     16.85 o 
   2   1  18     1046.71     1004.51     20.38 o 
   3   1  18      108.22      103.19      8.25 o 
  -9   2  18      263.70      249.79     17.78 o 
  -8   2  18       45.68       34.10      7.85 o 
  -7   2  18       21.25       11.42      5.16 o 
  -6   2  18      990.39     1047.55     34.19 o 
  -5   2  18      418.08      437.67     15.34 o 
  -4   2  18      375.74      353.47     16.18 o 
  -3   2  18     1467.68     1481.59     32.68 o 
  -2   2  18      176.29      170.24     17.09 o 
  -1   2  18      374.84      374.35     17.02 o 
   0   2  18     1030.20      980.19     27.70 o 
   1   2  18      243.30      201.19     14.23 o 
   2   2  18        1.66        1.44      4.68 o 
   3   2  18      132.77      138.63     13.88 o 
  -8   3  18       63.61       68.14     11.77 o 
  -7   3  18      142.91      178.30     13.32 o 
  -6   3  18       18.38       21.88      4.94 o 
  -5   3  18      734.92      722.94     19.54 o 
  -4   3  18      333.90      359.08     19.23 o 
  -3   3  18       10.64        9.14      4.77 o 
  -2   3  18      276.55      270.91     14.92 o 
  -1   3  18      161.76      174.30     13.32 o 
   0   3  18       66.39       78.57     10.03 o 
   1   3  18      281.45      304.27     16.97 o 
   2   3  18      534.41      550.04     23.21 o 
  -8   4  18       23.60       16.15      5.63 o 
  -7   4  18       64.52       53.48      7.63 o 
  -6   4  18      100.28      108.28     12.21 o 
  -5   4  18       15.05        8.16      4.54 o 
  -4   4  18      269.62      253.48     12.55 o 
  -3   4  18       46.30       48.67      8.48 o 
  -2   4  18       14.90        2.46      6.11 o 
  -1   4  18      120.62      142.66     16.16 o 
   0   4  18      448.59      456.33     20.79 o 
   1   4  18       25.45       41.48      9.21 o 
   2   4  18        0.12        8.18      6.32 o 
  -6   5  18        0.50        0.49      4.48 o 
  -5   5  18       31.03       23.05      6.03 o 
  -4   5  18       50.28       46.61      7.12 o 
  -3   5  18        3.54        1.37      4.46 o 
  -2   5  18        5.44        8.21      7.30 o 
  -1   5  18       95.23       72.94     10.84 o 
   0   5  18       85.42       68.80     10.72 o 
  -3   6  18       58.42       70.18     14.05 o 
  -9   1  19        4.12        3.57      4.52 o 
  -8   1  19        1.37        2.23      8.32 o 
  -7   1  19        0.14       -0.03      3.42 o 
  -6   1  19        3.39        3.81      2.61 o 
  -5   1  19        5.76        5.35      3.77 o 
  -4   1  19       41.41       56.91      6.23 o 
  -3   1  19      106.77      111.93      7.76 o 
  -2   1  19       64.66       65.71      6.59 o 
  -1   1  19       84.68       82.12      7.83 o 
   0   1  19       41.57       42.97      5.90 o 
   1   1  19      316.60      316.87     13.02 o 
   2   1  19       20.67       14.68      4.54 o 
   3   1  19       29.45       27.99      5.40 o 
  -9   2  19       26.62       19.28      7.71 o 
  -8   2  19        0.30       -1.32      4.97 o 
  -7   2  19      246.24      246.30     12.56 o 
  -6   2  19       68.05       66.62      7.51 o 
  -5   2  19       43.62       56.67      8.47 o 
  -4   2  19        0.19        0.75      5.99 o 
  -3   2  19      272.04      248.96     18.69 o 
  -2   2  19       60.81       62.32     15.24 o 
  -1   2  19      155.18      162.33     12.87 o 
   0   2  19       89.63      108.79     11.41 o 
   1   2  19      135.52      155.51     21.25 o 
   2   2  19       11.07        4.48      6.09 o 
  -8   3  19      133.89      160.19     28.14 o 
  -7   3  19        1.33       -0.28      3.87 o 
  -6   3  19       29.43       27.90      6.16 o 
  -5   3  19      270.30      283.66     37.43 o 
  -4   3  19      260.14      257.51     15.54 o 
  -3   3  19       12.08       11.05      5.46 o 
  -2   3  19      128.54      152.41     18.41 o 
  -1   3  19        2.32        4.85      5.70 o 
   0   3  19      132.22      114.52     11.96 o 
   1   3  19      197.11      176.43     15.07 o 
   2   3  19      111.48       66.44     17.25 o 
  -7   4  19       75.32       79.55     11.64 o 
  -6   4  19      315.91      303.34     18.14 o 
  -5   4  19        6.61       -0.36      4.07 o 
  -4   4  19        0.47        3.46      5.59 o 
  -3   4  19       66.63       64.01      9.77 o 
  -2   4  19       67.92       54.69      9.59 o 
  -1   4  19       26.84       11.22     10.75 o 
   0   4  19      456.45      476.96     21.88 o 
   1   4  19       45.87       50.37      9.72 o 
  -6   5  19       25.79       15.75      9.10 o 
  -5   5  19      165.68      179.67     26.87 o 
  -4   5  19       32.11       32.81      8.31 o 
  -3   5  19       17.21       17.79      9.43 o 
  -2   5  19      243.99      294.38     17.82 o 
  -1   5  19       48.17       67.97     15.62 o 
  -9   0  20       34.44       16.22     15.60 o 
  -8   0  20       17.24       16.77      7.19 o 
  -7   0  20      321.30      343.80     24.00 o 
  -6   0  20        3.54       13.99      7.12 o 
  -5   0  20      288.31      257.26     18.83 o 
  -4   0  20      143.97      165.94     15.47 o 
  -3   0  20      175.28      159.52     14.89 o 
  -2   0  20       17.20       21.20      7.72 o 
  -1   0  20      750.84      668.44     22.01 o 
   0   0  20      161.48      152.01     22.73 o 
   1   0  20        5.03        3.70      5.17 o 
   2   0  20      293.64      331.40     18.02 o 
  -9   1  20      309.73      399.92     17.19 o 
  -8   1  20      372.08      416.12     14.38 o 
  -7   1  20       13.61       13.82      4.83 o 
  -6   1  20      233.12      231.51     13.98 o 
  -5   1  20       93.78       98.21     10.50 o 
  -4   1  20       10.42        7.36      7.09 o 
  -3   1  20      368.40      389.14     17.00 o 
  -2   1  20      542.59      566.76     20.74 o 
  -1   1  20      229.27      250.73     14.21 o 
   0   1  20       76.53       93.79     10.83 o 
   1   1  20      673.14      628.75     23.79 o 
   2   1  20       47.77       40.15      7.90 o 
  -8   2  20       97.17       77.56      9.00 o 
  -7   2  20      347.26      397.72     20.51 o 
  -6   2  20      507.17      528.42     20.75 o 
  -5   2  20      134.77      125.91     11.60 o 
  -4   2  20      268.06      328.82     16.44 o 
  -3   2  20      256.72      274.76     26.47 o 
  -2   2  20        5.32       17.73      9.89 o 
  -1   2  20      752.58      749.20     25.36 o 
   0   2  20      463.80      469.88     20.46 o 
   1   2  20        4.72        4.99     10.71 o 
   2   2  20       99.65      102.45     41.20 o 
  -8   3  20      175.36      171.53     14.43 o 
  -7   3  20       65.39       85.72     13.96 o 
  -6   3  20      167.66      168.70     11.50 o 
  -5   3  20      191.08      200.24     14.39 o 
  -4   3  20        7.34        3.18      5.20 o 
  -3   3  20       51.44       53.15     18.15 o 
  -2   3  20      249.25      239.92     15.21 o 
  -1   3  20      137.62      157.46     13.88 o 
   0   3  20      403.33      395.64     19.88 o 
   1   3  20      290.33      308.88     18.79 o 
  -6   4  20       55.07       66.90     10.67 o 
  -5   4  20       22.10       13.08      6.49 o 
  -4   4  20       36.33       52.56      9.53 o 
  -3   4  20        0.40        5.65      5.47 o 
  -2   4  20       33.06       25.69      7.57 o 
  -1   4  20      342.68      362.29     25.21 o 
   0   4  20       69.74       71.38     29.71 o 
  -4   5  20        2.79        7.11      6.27 o 
  -3   5  20        6.32       12.52      6.23 o 
  -2   5  20       50.49       46.32      9.50 o 
  -8   1  21       28.97       23.27      5.21 o 
  -7   1  21        1.42       -1.71      6.91 o 
  -6   1  21       16.10       18.26      6.53 o 
  -5   1  21        1.96       10.28      5.81 o 
  -4   1  21       22.64       11.15      5.78 o 
  -3   1  21       86.29       88.27     10.08 o 
  -2   1  21        2.55       -0.07      4.61 o 
  -1   1  21       41.02       30.29      7.07 o 
   0   1  21       28.02       25.61      7.19 o 
   1   1  21        3.89        0.67      4.03 o 
  -8   2  21       92.90      117.46     13.77 o 
  -7   2  21      125.69      119.82     17.78 o 
  -6   2  21       23.58       22.06      6.95 o 
  -5   2  21        9.69       13.16      6.33 o 
  -4   2  21       73.62       64.47     16.59 o 
  -3   2  21        0.83       -4.99      5.93 o 
  -2   2  21       82.42       91.81     11.05 o 
  -1   2  21      157.63      172.93     14.01 o 
   0   2  21       60.28       77.51     16.37 o 
   1   2  21        0.60        0.38      5.44 o 
  -7   3  21      111.65       93.95     16.22 o 
  -6   3  21       80.91       97.62     11.66 o 
  -5   3  21       40.31       46.07      8.89 o 
  -4   3  21        5.93        4.24      5.42 o 
  -3   3  21      138.97      127.36     16.38 o 
  -2   3  21       24.73       26.92      7.47 o 
  -1   3  21        6.09        8.29      6.46 o 
   0   3  21      112.00      102.61     12.69 o 
  -6   4  21       18.07       24.89     11.14 o 
  -5   4  21       37.71       41.21      9.12 o 
  -4   4  21       28.48       51.35      9.55 o 
  -3   4  21       49.10       45.96      9.16 o 
  -2   4  21       59.38       55.41     11.92 o 
  -1   4  21      141.09      153.01     14.97 o 
  -8   0  22      382.33      446.30     28.29 o 
  -7   0  22      189.67      214.53     19.58 o 
  -6   0  22        7.19        6.10      7.57 o 
  -5   0  22       11.83       12.10      7.96 o 
  -4   0  22       38.88       50.45     11.11 o 
  -3   0  22      116.33       85.04     12.28 o 
  -2   0  22      516.86      469.68     19.76 o 
  -1   0  22      140.02      112.58     26.13 o 
   0   0  22        5.18        7.53      5.26 o 
  -7   1  22      234.71      180.36     19.64 o 
  -6   1  22      124.96      135.41     12.41 o 
  -5   1  22        4.22        4.75      5.18 o 
  -4   1  22       77.36       94.59     10.79 o 
  -3   1  22      575.34      607.07     22.50 o 
  -2   1  22       44.30       41.86      8.92 o 
  -1   1  22      100.63      102.75     14.37 o 
   0   1  22      348.42      365.82     23.08 o 
  -7   2  22       64.98       67.45     14.71 o 
  -6   2  22       23.87       25.20      7.64 o 
  -5   2  22      226.90      233.73     15.66 o 
  -4   2  22      296.15      299.76     16.84 o 
  -3   2  22       26.50       28.48      7.46 o 
  -2   2  22      809.65      802.96     28.17 o 
  -1   2  22      360.12      394.39     19.58 o 
   0   2  22       43.11       36.62     10.12 o 
  -6   3  22       26.01       47.49      9.34 o 
  -5   3  22       19.88       23.33      7.86 o 
  -4   3  22      264.66      264.99     16.59 o 
  -3   3  22      225.39      251.04     16.95 o 
  -2   3  22       81.99       79.32     18.51 o 
  -1   3  22       77.89       64.25     10.88 o 
  -7   1  23        1.35        5.53      7.87 o 
  -6   1  23       12.08       11.94      6.29 o 
  -5   1  23        8.58        6.17      5.73 o 
  -4   1  23        3.84        7.86      5.60 o 
  -3   1  23       15.21       14.14      6.57 o 
  -2   1  23       36.89       34.61      8.31 o 
  -1   1  23       50.72       60.64      9.90 o 
  -6   2  23       77.29       60.27     12.54 o 
  -5   2  23       32.60       35.18      8.23 o 
  -4   2  23       29.26       20.22      8.54 o 
  -3   2  23       17.34       12.94      7.21 o 
  -2   2  23      139.49      141.25     13.96 o 
  -1   2  23        1.29       -1.85      5.19 o 
  -5   3  23       15.81       17.77      9.64 o 
  -4   3  23       64.42       73.70     11.26 o 
  -3   3  23       94.88      114.33     14.85 o 
  -6   0  24       89.79       87.48     17.39 o 
  -5   0  24        7.94       15.53     11.29 o 
  -4   0  24       66.77       97.72     18.59 o 
  -3   0  24      284.54      251.65     26.55 o 
  -2   0  24      204.09      201.80     24.62 o 
  -5   1  24      188.36      205.83     25.71 o 
  -4   1  24      218.28      250.47     16.47 o 
  -3   1  24       64.87       68.59     16.11 o 
  -2   1  24       91.95       88.59     11.54 o 
  -4   2  24       52.49       43.85      9.33 o 
                                                 
